# Supplementary material for: Identification of selective inhibitors for diffuse-type gastric cancer cells by screening of annotated compounds in preclinical models
Source: Br J Cancer. 2018 Mar 12;118(7):972–84. doi: 10.1038/s41416-018-0008-y (PMC5931092; doi:10.1038/s41416-018-0008-y)
Supplement: Supplementary file 10 — Supplementary Tables [file 41416_2018_8_MOESM10_ESM.xlsx]

## Sheet: Supplementary Table 1
Supplementary Table 1. Antibodies.
Antigen	Antibody	Type	Provider
E-cadherin	36/E-Cadherin	Mouse monoclonal	BD Transduction Laboratories
Estrogen receptor β	PA1-313	Rabbit polyclonal	Thermo Fisher Scientific
Caspase 3	8G10	Rabbit monoclonal	Cell Signaling Technology
Phospho-H2A.X (Ser139)	20E3	Rabbit monoclonal	Cell Signaling Technology
α-Tubulin	TU-02	Mouse monoclonal	Santa Cruz Biotechnology

## Sheet: Supplementary Table 2
Supplementary Table 2. Chemical compounds.
Drug	Product ID	Provider
Cetirizine dihydrochloride	C1876	LKT Laboratories
Mefenamic acid	M1622	LKT Laboratories
Sulfanitran	46882-250MG	Sigma-Aldrich
Oxybutynin chloride	O2881-500MG	Sigma-Aldrich
Rosuvastatin calcium	R5974	LKT Laboratories
Mesteranol	855871-500MG	Sigma-Aldrich
Dipyridamole	D3362	LKT Laboratories
β-Nicotinamide adenine dinucleotide hydrate	N1636-100MG	Sigma-Aldrich
Dihydroergotamine mesylate	D2633	Tokyo Chemical Industry
Betamethasone valerate	021-10101	Wako
Thioridazine hydrochloride	T9025-5G	Sigma-Aldrich
Catechin hydrate	C1251-5G	Sigma-Aldrich
Drug	ID	Provider
Quercetin	P0042	Tokyo Chemical Industry
Salinomycin	152043	MP Biomedicals
Flutamide	F0663	Tokyo Chemical Industry
Bicalutamide	B3206	Tokyo Chemical Industry
Drug	ID	Provider
Ethinylestradiol	E0037	Tokyo Chemical Industry
β-Estradiol	E0025	Tokyo Chemical Industry
Propylpyrazole Triol	10008841	Cayman Chemical Company
2,3-bis(4-Hydroxyphenyl)-propionitrile (diarylpropionitrile)	10008842	Cayman Chemical Company
Tamoxifen citrate	T2510	Tokyo Chemical Industry
Raloxifene hydrochloride	10011620	Cayman Chemical Company

## Sheet: Supplementary Table 3
Supplementary Table 3. Tumour transplantation and drug administration.
Cell line	Cell number for transplantation
MDGC7	1×105
MKN74	1×106
MKN45	1×106
AGS	1×106
HSC58	1×106
Drug	Concentration	Method
5-Fluorouracil	50 mg/kg/week	Intraperitoneally
Mestranol	0.5 mg/kg/day	Orally

## Sheet: Supplementary Table 4
Supplementary Table 4. Primers for RT-PCR.
Genes	Sense primer sequence (5'->3')	Antisense primer sequence (5'->3')	Size of PCR product_x000D_ (bp)	Cycles
Vim	GTGCGCCAGCAGTATGAAAG	GCATCGTTGTTCCGGTTGG	110	28
Fn1	GCAGTGACCACCATTCCTG	GGTAGCCAGTGAGCTGAACAC	106	28
Cdh2	CCAGCAGATTTCAAGGTGGAC	TTACAGCTACCTGCCACTTTTC	133	35
Twist1	GGACAAGCTGAGCAAGATTCA	CGGAGAAGGCGTAGCTGAG	146	35
Snai1	CACACGCTGCCTTGTGTCT	GGTCAGCAAAAGCACGGTT	133	30
Snai2	CCTTGGGGCGTGTAAGTCC	TTCTCAGCTTCGATGGCATGG	136	32
Zeb1	TGATGAAAACGGAACACCAGATG	GTTGTCCTCGTTCTTCTCATGG	127	32
Zeb2	AGCGACACGGCCATTATTTAC	GTTGGGCAAAAGCATCTGGAG	121	30
Atp4a	TGGTTCCCTCTGTTGTGTGTAG	GGCATGAAGTTGAAGATGTTAGG	317	28
Atp4b	AGTAAAACGTGGGAGTGGTGTC	AGTTTGTTTTGATGGCATAGGG	394	32
Esr2	CTGTGATGAACTACAGTGTTCCC	CACATTTGGGCTTGCAGTCTG	80	35
Gapdh	TGAAGCAGGCATCTGAGGG	CGAAGGTGGAAGAGTGGGAG	102	23

## Sheet: Supplementary Table 5
Supplementary Table 5. Primers for sequence.
Genes	Type, location	Sense primer sequence (5'->3')	Antisense primer sequence (5'->3')	Size of PCR product_x000D_ (bp)
TP53	RNA, full length	ACGGTGACACGCTTCCCTGGATTGG	CTGTCAGTGGGGAACAAGAAGTGGAGA	1265
CDH1	RNA, exon 5 to 9	ACTGGCCAAGGAGCTGACAC	AATATGGTGTATACAGCCTCC	514
	DNA, exon 7	GCAGCTTGTCTAAACCTTCATC	CCACACCCTCTGGATCCTCC	246
	DNA, exon 6	TCATCAGAGCTCAAGTCACC	AGGTAGACTGTTACACACATGC	351

## Sheet: Supplementary Table 6
Supplementary Table 6. Chemical compounds and cell viability
Drug ID	Drug name	GIF9	MDGC4SC1	MDGC7
FKL00001	MAFENIDE HYDROCHLORIDE	1.08517	1.44723	1.02018
FKL00002	MAPROTILINE HYDROCHLORIDE	0.128124	0.275105	0.176627
FKL00003	MECAMYLAMINE HYDROCHLORIDE	0.710507	0.812146	0.691283
FKL00004	MECLIZINE HYDROCHLORIDE	0.355254	0.266325	0.176627
FKL00005	MECLOFENAMATE SODIUM	0.104829	0.362905	0.143129
FKL00006	MEDRYSONE	0.906576	0.889702	0.657785
FKL00007	MEGESTROL ACETATE	0.780393	0.618987	0.401979
FKL00008	MELPHALAN	0.0737685	0.390708	0.10354
FKL00009	MESTRANOL	0.92793	0.395098	0.158356
FKL00010	METAPROTERENOL	0.949284	1.17212	1.08413
FKL00011	METHACHOLINE CHLORIDE	1.39578	0.958478	0.877046
FKL00012	METHIMAZOLE	0.704683	0.683373	0.532927
FKL00013	METHOCARBAMOL	0.908517	1.2409	1.07804
FKL00014	METHOTREXATE(+/-)	0.755157	0.333638	0.700419
FKL00015	METHOXAMINE HYDROCHLORIDE	0.753215	0.763856	0.590788
FKL00016	METHYLDOPA	0.786217	0.838485	0.749144
FKL00017	METHYLPREDNISOLONE	0.625091	0.755076	0.673011
FKL00018	METOCLOPRAMIDE HYDROCHLORIDE	0.555205	0.573624	0.523791
FKL00019	METOPROLOL TARTRATE	0.751274	0.458021	0.447659
FKL00020	METRONIDAZOLE	0.991992	1.23944	1.16939
FKL00021	MINOCYCLINE HYDROCHLORIDE	0.588207	0.910188	0.420251
FKL00022	MINOXIDIL	0.844455	0.845802	0.755234
FKL00023	MOXALACTAM DISODIUM	0.793982	1.00823	0.870955
FKL00024	NADIDE	0.838631	0.560454	0.20708
FKL00025	NAFCILLIN SODIUM	0.825042	0.763856	0.703464
FKL00026	NALOXONE HYDROCHLORIDE	0.759039	0.800439	0.627332
FKL00027	NAPHAZOLINE HYDROCHLORIDE	0.660034	0.53265	0.599924
FKL00028	NAPROXEN(+)	0.687212	0.817999	0.441568
FKL00029	NEOSTIGMINE BROMIDE	0.677505	0.604353	0.456795
FKL00030	NIACIN	0.807571	1.02725	1.15417
FKL00031	NIFEDIPINE	0.165008	0.297055	0.197944
FKL00032	NITROFURANTOIN	0.920165	0.614597	0.679102
FKL00033	OXYBUTYNIN CHLORIDE	0.830866	0.297055	0.14922
FKL00034	NOREPINEPHRINE	0.605678	0.400951	0.889227
FKL00035	NORETHINDRONE	0.436787	0.392171	0.167491
FKL00036	NORETHYNODREL	0.207717	0.301445	0
FKL00037	NORFLOXACIN	0.0834749	0.790196	0.185763
FKL00038	NORGESTREL	0.485319	0.680446	0.447659
FKL00039	NORTRIPTYLINE	-0.147537	0.0965795	-0.25885
FKL00040	NOSCAPINE HYDROCHLORIDE	0.962873	0.816536	0.925771
FKL00041	NOVOBIOCIN SODIUM	1.3686	1.0814	0.706509
FKL00042	NYLIDRIN HYDROCHLORIDE	0.801747	0.256082	0.487248
FKL00043	NYSTATIN	0.66974	0.997988	0.688238
FKL00044	ORPHENADRINE CITRATE	0.982286	0.213646	0.502474
FKL00045	OXACILLIN SODIUM	0.65421	0.984818	0.487248
FKL00046	OXYBENZONE	0.130066	0.244375	0.0152265
FKL00047	OXYMETAZOLINE HYDROCHLORIDE	0.640621	0.276569	0.481157
FKL00048	OXYPHENBUTAZONE	-0.102888	0.124383	-0.176627
FKL00049	OXYTETRACYCLINE	0.632856	0.700933	0.374572
FKL00050	PAPAVERINE HYDROCHLORIDE	1.08906	0.595573	0.81614
FKL00051	PARACHLOROPHENOL	1.48314	0.787269	0.736962
FKL00052	PARGYLINE HYDROCHLORIDE	0.957049	0.755076	0.758279
FKL00053	PENICILLAMINE	0.751274	0.753613	0.892273
FKL00054	PHENACEMIDE	0.768745	0.749223	0.740008
FKL00055	PHENAZOPYRIDINE HYDROCHLORIDE	0.929871	0.899945	1.39475
FKL00056	PHENELZINE SULFATE	0.574618	0.371685	0.468976
FKL00057	PHENINDIONE	0.731861	1.14139	0.651694
FKL00058	PHENIRAMINE MALEATE	0.568794	0.722883	0.523791
FKL00059	PHENYLBUTAZONE	0.74545	0.736053	0.371526
FKL00060	PHENYTOIN SODIUM	1.01917	0.749223	1.02627
FKL00061	FENOFIBRATE	1.15894	0.6863	0.478112
FKL00062	FENOPROFEN	1.03858	0.575087	0.542063
FKL00063	FLUFENAMIC ACID	0.434846	1.1253	0.277122
FKL00064	FENBENDAZOLE	0.165008	0.317542	0.0944043
FKL00065	FENSPIRIDE HYDROCHLORIDE	0.54744	0.806292	0.481157
FKL00066	MEFENAMIC ACID	0.595972	0.850192	0.161401
FKL00067	METHACYCLINE HYDROCHLORIDE	0.724096	0.771172	0.496384
FKL00068	MEFEXAMIDE	0.549381	0.69069	0.621241
FKL00069	PROBUCOL	0.592089	0.60728	0.532927
FKL00070	PUROMYCIN HYDROCHLORIDE	0.432905	0.254619	0.743053
FKL00071	MEBENDAZOLE	0.174715	0.333638	0.216216
FKL00072	NALBUPHINE HYDROCHLORIDE	0.945402	0.626303	0.819185
FKL00073	PROGLUMIDE	0.970638	1.24529	1.03236
FKL00074	MINAPRINE HYDROCHLORIDE	0.964814	0.484361	0.794823
FKL00075	MEMANTINE HYDROCHLORIDE	0.679447	0.251692	0.237533
FKL00076	ATENOLOL	0.861927	0.962868	0.889227
FKL00077	SODIUM GLUCONATE	0.724096	0.926285	0.883137
FKL00078	PIMOZIDE	0.0757098	0.251692	0.121812
FKL00079	NICARDIPINE HYDROCHLORIDE	0.409609	0.259009	0.14922
FKL00080	NEFOPAM	0.917664	0.878553	0.169697
FKL00081	PIRENZEPINE HYDROCHLORIDE	0.855735	0.944444	1.05778
FKL00082	PRAMOXINE HYDROCHLORIDE	0.457894	0.590439	0.155556
FKL00083	OLSELTAMIVIR PHOSPHATE	0.951443	0.879845	1.15394
FKL00084	SULFACHLORPYRIDAZINE	0.81445	0.886305	0.987071
FKL00085	SULFADIMETHOXINE	0.882008	0.927649	1.0097
FKL00086	MYCOPHENOLATE MOFETIL	0.13324	0.232558	0.130101
FKL00087	SULFAMONOMETHOXINE	0.70373	1.02326	0.311111
FKL00088	SULCONAZOLE NITRATE	0.0713113	0.689922	0.455354
FKL00089	RITODRINE HYDROCHLORIDE	0.752522	0.928941	0.619394
FKL00090	SULPIRIDE	0.957072	0.944444	0.393131
FKL00091	RANITIDINE	0.960826	0.868217	1.12283
FKL00092	SULOCTIDIL	0.10509	0.231266	0.16404
FKL00093	RONIDAZOLE	0.883885	1.07106	0.647677
FKL00094	SULFAMETER	0.846352	1.02067	0.893737
FKL00095	SULFAMETHOXYPYRIDAZINE	0.801314	0.536176	0.616566
FKL00096	SUPROFEN	0.70936	0.576227	0.537374
FKL00097	SACCHARIN	0.82008	1.05556	0.791919
FKL00098	ACETANILIDE	0.784424	0.768734	0.695758
FKL00099	FLURANDRENOLIDE	0.68121	0.912145	0.410101
FKL00100	ESTRADIOL ACETATE	1.07342	0.702842	0.424242
FKL00101	ECONAZOLE NITRATE	0.998358	0.244186	0.74101
FKL00102	FLUNISOLIDE	0.912034	1.17829	0.811717
FKL00103	FLUMETHASONE	0.973962	0.698966	0.540202
FKL00104	XYLAZINE	0.874502	0.55168	0.698586
FKL00105	TOLAZAMIDE	0.823833	0.820413	0.783434
FKL00106	GALANTHAMINE HYDROBROMIDE	0.739385	0.739018	0.568485
FKL00107	ENALAPRIL MALEATE	0.626789	0.904393	0.667475
FKL00108	KETOPROFEN	0.760028	0.749354	0.353535
FKL00109	LISINOPRIL	1.00962	1.21447	0.54303
FKL00110	BUMETANIDE	0.870748	0.913437	0.950303
FKL00111	CARBENOXOLONE SODIUM	0.611776	1.10594	0.393131
FKL00112	FOLIC ACID	0.855735	1.07752	0.967273
FKL00113	PHTHALYLSULFATHIAZOLE	0.866995	0.934109	0.738182
FKL00114	SUCCINYLSULFATHIAZOLE	0.675581	0.988372	0.616566
FKL00115	TRANEXAMIC ACID	0.773164	0.810078	0.574141
FKL00116	CEPHALEXIN	0.609899	0.776486	0.565657
FKL00117	OXOLINIC ACID	0.153882	0.745478	0.257374
FKL00118	CEFOXITIN SODIUM	0.59301	0.968992	0.57697
FKL00119	SURAMIN	0.897021	1.27907	0.246061
FKL00120	CEFUROXIME SODIUM	0.821956	0.595607	1.06909
FKL00121	VIGABATRIN	0.844476	1.14858	0.678788
FKL00122	LOMEFLOXACIN HYDROCHLORIDE	0.684964	0.94832	0.763636
FKL00123	CEFAMANDOLE SODIUM	0.81445	0.875969	0.92202
FKL00125	CEFOPERAZONE SODIUM	0.638048	0.48062	0.656162
FKL00126	OFLOXACIN	0.302135	0.762274	0.231919
FKL00127	BEZAFIBRATE	0.763781	1.07881	0.625051
FKL00128	CETIRIZINE HYDROCHLORIDE	0.782548	0.875969	0.494949
FKL00129	PHENYLETHYL ALCOHOL	1.06779	1.2093	0.322424
FKL00130	MECLOCYCLINE SULFOSALICYLATE	0.292752	0.749354	0.427071
FKL00131	RIBOFLAVIN	1.03026	0.531008	1.3604
FKL00132	ACEBUTOLOL HYDROCHLORIDE	0.945813	0.735142	0.995556
FKL00133	ASPARTAME	0.80882	0.944444	0.845657
FKL00134	VARDENAFIL HYDROCHLORIDE	0.857612	0.966408	0.613737
FKL00135	FLUORESCEIN	1.85222	1.69897	2.48889
FKL00136	NIACINAMIDE	0.805067	0.768734	0.591111
FKL00137	PROPRANOLOL HYDROCHLORIDE (+/-)	0.489796	0.171835	0.130101
FKL00138	METHSCOPOLAMINE BROMIDE	0.92517	0.842377	0.531717
FKL00139	EDROPHONIUM CHLORIDE	0.998358	1.26357	0.282828
FKL00140	THIOPENTAL SODIUM	1.08281	0.585271	0.947475
FKL00141	PHENFORMIN HYDROCHLORIDE	1.06592	0.492248	0.899394
FKL00142	PENFLURIDOL	0.0750645	0.202842	0.593939
FKL00143	VINCRISTINE SULFATE	0.10509	0.21447	0.0707071
FKL00144	OMEPRAZOLE	0.645555	1.01809	0.0735354
FKL00145	ZOLMITRIPTAN	0.831339	0.565891	0.661818
FKL00146	DEBRISOQUIN SULFATE	0.958949	0.976744	0.526061
FKL00147	SULFADOXINE	0.981468	1.21447	0.172525
FKL00148	FINASTERIDE	0.876378	0.667959	0.469495
FKL00149	PENTETIC ACID	0.654938	1.03359	0.166869
FKL00150	PROSCILLARIDIN	0.790054	0.763566	0.704242
FKL00151	REPAGLINIDE	0.176402	0.355297	0.294141
FKL00152	CROTAMITON	0.136993	0.271318	0.186667
FKL00153	CEFPROZIL	1.01525	1.19897	0.868283
FKL00154	METHYLDOPATE HYDROCHLORIDE	0.260849	0.325581	0.475152
FKL00155	SULFAQUINOXALINE SODIUM	0.912034	0.874677	0.743838
FKL00156	POTASSIUM p-AMINOBENZOATE	0.993464	0.804619	1.0453
FKL00157	BETAMETHASONE VALERATE	0.943188	0.314397	0.209059
FKL00158	ERYTHROMYCIN	0.828557	0.634755	0.772125
FKL00159	PROMETHAZINE HYDROCHLORIDE	0.100553	0.253306	0.15331
FKL00160	SCOPOLAMINE HYDROBROMIDE	0.802413	0.758428	0.78885
FKL00161	THEOPHYLLINE	0.880845	0.895511	0.774913
FKL00162	TOLNAFTATE	0.860734	0.572174	0.535192
FKL00163	TRIMETHOBENZAMIDE HYDROCHLORIDE	0.772247	0.473831	0.49338
FKL00164	VINBLASTINE SULFATE	0.110608	0.247346	0.103136
FKL00166	PIRACETAM	1.08396	0.962563	1.023
FKL00167	GLUCONOLACTONE	1.06184	0.974483	1.03415
FKL00168	AZLOCILLIN SODIUM	0.864756	0.84634	0.827875
FKL00169	CHOLINE CHLORIDE	0.858723	0.987893	0.797213
FKL00170	ATORVASTATIN CALCIUM	0.144796	0.266716	0.0724739
FKL00171	OXYPHENCYCLIMINE HYDROCHLORIDE	0.919055	0.460421	0.48223
FKL00172	PROPAFENONE HYDROCHLORIDE	0.615385	0.216055	0.0250871
FKL00173	FLUCONAZOLE	0.721971	0.85975	0.618815
FKL00174	LOVASTATIN	0.100553	0.198175	-0.119861
FKL00175	ATROPINE OXIDE	0.255405	0.189234	-0.066899
FKL00176	SENNOSIDE A	0.703871	0.610915	0.900348
FKL00177	TENIPOSIDE	0.156863	0.278637	0.203484
FKL00178	TANNIC ACID	0.335847	0.42913	0.445993
FKL00179	CARPROFEN	0.472599	0.905942	0.443206
FKL00180	HYDROXYCHLOROQUINE SULFATE	0.828557	0.646675	0.501742
FKL00181	DIRITHROMYCIN	0.728004	0.555783	0.443206
FKL00182	MEPIVACAINE HYDROCHLORIDE	0.629462	0.892531	0.705226
FKL00183	NILUTAMIDE	0.547009	0.457441	0.100348
FKL00184	AMINOLEVULINIC ACID HYDROCHLORIDE	0.38009	0.514062	0.105923
FKL00185	PARAMETHADIONE	0.687783	0.399329	0.501742
FKL00186	METAXALONE	0.995475	0.891041	0.958885
FKL00187	CHLOROGUANIDE HYDROCHLORIDE	0.235294	0.269696	0.170035
FKL00188	CLARITHROMYCIN	0.776269	0.542373	0.242509
FKL00189	HYDROQUINONE	0.130719	0.302477	0.13101
FKL00190	NATEGLINIDE	0.0884867	0.674986	0.00836237
FKL00191	CANDESARTAN CILEXTIL	0.229261	0.302477	0.585366
FKL00192	ROSIGLITAZONE	0.432378	0.704787	0.18676
FKL00193	LOSARTAN	0.732026	0.587074	0.345645
FKL00194	HOMOSALATE	0.251383	0.159434	-0.117073
FKL00195	SALICYLANILIDE	0.422323	0.147514	-0.111498
FKL00196	PROPOFOL	0.146807	0.283107	0.214634
FKL00197	GRISEOFULVIN	0.368024	0.509592	0.270383
FKL00198	BENAZEPRIL HYDROCHLORIDE	0.0904977	0.254796	0.108711
FKL00199	VALSARTAN	0.223228	0.622835	0.245296
FKL00200	SALSALATE	0.838612	0.897001	0.677352
FKL00201	HYDROCORTISONE	0.699849	0.579624	0.655052
FKL00202	RIFAXIMIN	0.951232	0.800149	0.713589
FKL00203	CANRENONE	0.667672	0.536413	0.139373
FKL00204	CLIOQUINOL	-0.0683761	0.172844	-0.18676
FKL00205	RANOLAZINE	1.07592	0.947663	0.970035
FKL00206	DANTHRON	0.965309	0.762898	0.858537
FKL00207	ACEDAPSONE	1.04776	0.712237	0.744251
FKL00208	ATOMOXETINE HYDROCHLORIDE	0.199095	0.590054	0.342857
FKL00209	DESOXYCORTICOSTERONE ACETATE	0.768225	0.579624	0.465505
FKL00210	TRAMADOL HYDROCHLORIDE	0.715938	0.743528	0.841812
FKL00211	TERBINAFINE HYDROCHLORIDE	0.68175	0.239896	0.610453
FKL00212	TOPIRAMATE	0.784314	0.85528	0.565854
FKL00213	GEMIFLOXACIN MESYLATE	0.185018	0.564723	0.00836237
FKL00214	PRAVASTATIN SODIUM	0.898944	0.394859	0.401394
FKL00215	LEVALBUTEROL HYDROCHLORIDE	1.17245	1.0311	0.96446
FKL00216	METFORMIN HYDROCHLORIDE	1.15837	0.891041	1.0899
FKL00217	PREGABALIN	1.00955	0.937232	0.917073
FKL00218	TOPOTECAN HYDROCHLORIDE	0.275515	0.43509	0.301045
FKL00219	PHENOXYBENZAMINE HYDROCHLORIDE	0.71996	0.561743	0.674564
FKL00222	PANTOPRAZOLE	0.693816	0.712237	0.66899
FKL00223	LOPERAMIDE HYDROCHLORIDE	0.0180995	0.219035	-0.158885
FKL00224	PODOFILOX	0.0201106	0.205625	-0.189547
FKL00225	LEVODOPA	1.00352	0.876141	0.925436
FKL00226	RUTOSIDE (rutin)	1.10005	0.786739	0.983972
FKL00227	ZOMEPIRAC SODIUM	1.06586	0.85379	0.875261
FKL00228	SPARTEINE SULFATE	0.955254	1.0922	0.797213
FKL00229	TESTOSTERONE PROPIONATE	0.0864756	0.254796	0.105923
FKL00230	METHIMAZOLE	0.939165	0.908922	0.752613
FKL00231	ENILCONAZOLE	0.874811	0.646675	0.671777
FKL00232	SOLIFENACIN SUCCINATE	0.396179	0.248836	0.122648
FKL00233	LINDANE	0.840623	0.753958	0.540767
FKL00234	ACRISORCIN	0.347914	0.265226	0.125436
FKL00235	PHENYL AMINOSALICYLATE	0.896	1.00122	0.906435
FKL00236	TESTOSTERONE	1.00193	0.745625	0.577971
FKL00237	SANGUINARINE SULFATE	0.167724	0.289784	0.265298
FKL00238	alpha-TOCHOPHEROL	1.04166	0.967033	1.10225
FKL00239	alpha-TOCHOPHERYL ACETATE	0.964414	0.885633	0.871694
FKL00240	DACTINOMYCIN	1.29545	1.27473	1.7118
FKL00241	MITOMYCIN C	0.0971034	0.255596	0.0947493
FKL00242	DICHLORVOS	0.167724	0.25234	0.104224
FKL00243	TEMEFOS	0.0904828	0.247456	0.0600079
FKL00244	MITOTANE	0.0706207	0.250712	0.0442163
FKL00245	IVERMECTIN	0.180966	0.34188	0.290565
FKL00247	ETHYL PARABEN	0.999724	0.721205	0.454797
FKL00248	COUMARIN	0.478897	0.428164	0.511646
FKL00249	ACETAMINOPHEN	0.794483	0.701669	0.584287
FKL00250	ACETAZOLAMIDE	0.637793	0.897029	0.732728
FKL00251	ACETOHYDROXAMIC ACID	0.692966	0.664225	0.574812
FKL00252	ACETYLCHOLINE	0.677517	0.823769	0.372681
FKL00253	ACETYLCYSTEINE	-0.00441379	0.143264	-0.154757
FKL00254	ADENOSINE	0.690759	0.929589	0.565338
FKL00255	ALLOPURINOL	0.977655	0.895401	1.02961
FKL00256	ALVERINE CITRATE	0.41931	0.387464	0.24319
FKL00257	AMANTADINE HYDROCHLORIDE	0.942345	0.639805	0.65377
FKL00258	AMIKACIN SULFATE	0.812138	0.809117	0.716936
FKL00259	AMILORIDE HYDROCHLORIDE	0.600276	0.389092	0.483221
FKL00260	AMINOCAPROIC ACID	0.801103	0.603989	0.552704
FKL00261	AMINOGLUTETHIMIDE	0.929103	0.711437	0.451638
FKL00262	AMINOSALICYLATE SODIUM	0.692966	0.742369	0.230557
FKL00263	AMITRIPTYLINE HYDROCHLORIDE	-0.0948966	0.109076	-0.293723
FKL00264	AMODIAQUINE DIHYDROCHLORIDE	0.207448	0.340252	0.315831
FKL00265	AMOXICILLIN	1.03724	0.887261	0.938018
FKL00266	AMPHOTERICIN B	0.951172	0.950753	0.871694
FKL00267	AMPICILLIN SODIUM	0.710621	0.859585	0.849585
FKL00268	AMPROLIUM	0.873931	0.906797	0.69167
FKL00269	ANTAZOLINE PHOSPHATE	0.61131	0.3663	0.265298
FKL00270	ANTHRALIN	0.436966	0.612129	0.439005
FKL00271	ANTIPYRINE	0.673103	0.711437	0.495855
FKL00272	APOMORPHINE HYDROCHLORIDE	0.158897	0.335368	0.132649
FKL00273	ASPIRIN	0.651034	0.563289	0.138966
FKL00274	ATROPINE SULFATE	0.838621	0.820513	0.720095
FKL00275	AUROTHIOGLUCOSE	0.128	0.29304	0.189499
FKL00276	AZATHIOPRINE	0.64	0.615385	0.50533
FKL00277	BACITRACIN	0.794483	0.799349	0.726411
FKL00278	BACLOFEN	0.869517	0.838421	0.720095
FKL00279	BECLOMETHASONE DIPROPIONATE	0.712828	0.577941	0.416897
FKL00280	BENSERAZIDE HYDROCHLORIDE	0.690759	0.27676	0.685353
FKL00281	BENZETHONIUM CHLORIDE	-0.0551724	0.166056	-0.164232
FKL00282	BENZOCAINE	0.635586	0.620269	0.217923
FKL00283	BENZTHIAZIDE	0.706207	0.897029	0.41058
FKL00284	beta-CAROTENE	0.304552	0.354904	0.372681
FKL00285	BETAMETHASONE	0.933517	0.875865	0.69167
FKL00286	BETHANECHOL CHLORIDE	0.911448	0.693529	0.931702
FKL00287	BISACODYL	0.679724	0.576313	0.44848
FKL00288	BITHIONATE SODIUM	0.0838621	0.26048	0.101066
FKL00289	BROMOCRIPTINE MESYLATE	0.655448	0.657713	0.268456
FKL00290	BUSULFAN	0.527448	0.685389	0.334781
FKL00291	CAFFEINE	0.748138	0.783069	0.473747
FKL00292	CAMPHOR (1R)	0.73931	0.695157	0.476905
FKL00293	CAPREOMYCIN SULFATE	0.827586	0.582825	0.39163
FKL00294	CARBACHOL	1.09241	1.04029	1.10857
FKL00295	CARBAMAZEPINE	1.08138	0.885633	0.827477
FKL00296	CARBENICILLIN DISODIUM	1.02621	0.960521	1.00434
FKL00297	CARBINOXAMINE MALEATE	1.00414	0.724461	0.631662
FKL00298	CARISOPRODOL	0.999724	0.796093	0.697987
FKL00299	CEFADROXIL	0.723862	0.885633	0.593762
FKL00300	CEFOTAXIME SODIUM	0.723862	0.737485	0.723253
FKL00301	CEPHALOTHIN SODIUM	0.708414	0.711437	0.615871
FKL00302	CEPHAPIRIN SODIUM	0.900414	0.864469	0.41058
FKL00303	CEPHRADINE	0.884966	0.592593	0.435847
FKL00304	CETYLPYRIDINIUM CHLORIDE	0.108138	0.2849	0.18634
FKL00305	CHLORAMBUCIL	0.282483	0.564917	0.306356
FKL00306	CHLORAMPHENICOL PALMITATE	0.825379	0.722833	0.42953
FKL00307	CHLORAMPHENICOL HEMISUCCINATE	1.16745	0.810745	0.732728
FKL00308	CHLORAMPHENICOL	1.23145	0.779813	0.792736
FKL00309	CHLORCYCLIZINE HYDROCHLORIDE	0.534069	0.275132	0.135807
FKL00310	CHLORHEXIDINE	0.114759	0.288156	0.142124
FKL00311	CHLOROCRESOL	0.882759	0.558405	0.565338
FKL00312	CHLOROQUINE DIPHOSPHATE	0.964414	0.459096	0.502171
FKL00313	CHLOROTHIAZIDE	0.752552	0.823769	0.675878
FKL00314	CHLOROTRIANISENE	1.02479	0.882299	1.03143
FKL00315	CHLOROXYLENOL	0.804408	0.503583	0.755956
FKL00316	CHLORPHENIRAMINE (S) MALEATE	0.822773	1.15948	0.719119
FKL00317	CHLORPROMAZINE	0.179982	0.218174	0.102503
FKL00318	CHLORPROPAMIDE	0.86685	0.961884	0.879279
FKL00319	CHLORTETRACYCLINE HYDROCHLORIDE	0.686869	0.798597	0.707908
FKL00320	CHLORTHALIDONE	0.808081	0.974234	0.776777
FKL00321	CHLORZOXAZONE	0.0697888	0.776643	0.584585
FKL00322	CICLOPIROX OLAMINE	0.0734619	0.19073	0.0720721
FKL00323	CINOXACIN	0.56933	1.18143	0.615015
FKL00324	CLEMASTINE	0.337925	0.282665	0.150551
FKL00325	CLIDINIUM BROMIDE	0.951331	0.904254	0.844044
FKL00326	CLINDAMYCIN HYDROCHLORIDE	0.929293	1.06342	0.698298
FKL00327	CLOMIPHENE CITRATE	0.143251	0.200335	0.0512513
FKL00328	CLONIDINE HYDROCHLORIDE	0.826446	0.934441	0.73994
FKL00329	CLOTRIMAZOLE	0.172635	0.149565	0.45005
FKL00330	CLOXACILLIN SODIUM	-0.0587695	0.59689	0.576577
FKL00331	CLOXYQUIN	-0.124885	0.0933069	-0.0704705
FKL00332	COLCHICINE	-0.205693	0.153682	-0.0608609
FKL00333	COLISTIMETHATE SODIUM	0.345271	0.719012	0.522122
FKL00334	CORTISONE ACETATE	1.03581	0.950907	0.912913
FKL00335	COTININE	0.830119	1.0497	0.82002
FKL00336	CRESOL	0.833792	0.976978	0.712713
FKL00337	CROMOLYN SODIUM	0.584022	0.981095	0.664665
FKL00338	CYCLIZINE	0.503214	0.297759	0.37958
FKL00339	CYCLOPENTOLATE HYDROCHLORIDE	0.752984	1.09361	0.595796
FKL00340	CYCLOPHOSPHAMIDE HYDRATE	0.440771	0.769782	0.595796
FKL00341	CYCLOSERINE	-0.172635	0.677847	0.611812
FKL00342	CYPROTERONE ACETATE	0.554637	0.537887	0.491692
FKL00343	CYTARABINE	-0.326905	0.0507699	-0.16016
FKL00344	DACARBAZINE	0.947658	0.906998	0.856857
FKL00345	DANAZOL	0.40404	0.249733	0.44044
FKL00346	DAPSONE	0.936639	1.15124	0.682282
FKL00347	DAUNORUBICIN	0.573003	0.30462	0.190591
FKL00348	SODIUM DEHYDROCHOLATE	0.646465	1.02089	0.671071
FKL00349	DEMECLOCYCLINE HYDROCHLORIDE	0.0918274	0.621589	0.299499
FKL00350	DESIPRAMINE HYDROCHLORIDE	-0.168962	0.112517	-0.0896897
FKL00351	DEXAMETHASONE	0.24977	0.529654	0.36036
FKL00352	DEXAMETHASONE ACETATE	0.220386	0.649032	0.464464
FKL00353	DEFEROXAMINE MESYLATE	-0.334252	0.119378	0.0432432
FKL00354	DEXAMETHASONE SODIUM PHOSPHATE	0.786042	1.02363	0.839239
FKL00355	DIBENZOTHIOPHENE	0.382002	0.944046	0.754354
FKL00356	DIBUCAINE HYDROCHLORIDE	0.0734619	0.194847	0.032032
FKL00357	DICLOFENAC SODIUM	0.881543	0.944046	0.538138
FKL00358	DICLOXACILLIN SODIUM	0.473829	0.738222	0.666266
FKL00359	DICUMAROL	0.110193	0.81918	0.438839
FKL00360	DICYCLOMINE HYDROCHLORIDE	-0.220386	0.0823296	-0.108909
FKL00361	DIENESTROL	-0.297521	0.0658637	-0.144144
FKL00362	DIETHYLCARBAMAZINE CITRATE	0.363636	0.93993	0.608609
FKL00363	DIETHYLSTILBESTROL	0.418733	0.325202	0.20981
FKL00364	DIFLUNISAL	0.907254	1.02226	0.778378
FKL00365	DIGITOXIN	0.87787	0.783504	0.57978
FKL00366	DIGOXIN	0.242424	0.935813	0.562162
FKL00367	DIHYDROERGOTAMINE MESYLATE	0.955005	1.30081	0.637437
FKL00368	DIHYDROSTREPTOMYCIN SULFATE	0.675849	0.760177	0.651852
FKL00369	DIMENHYDRINATE	0.253444	0.172892	0.443644
FKL00370	DIMETHADIONE	0.466483	1.09498	0.645445
FKL00371	DIOXYBENZONE	-0.187328	0.111145	-0.0768769
FKL00372	DIPHENHYDRAMINE HYDROCHLORIDE	0.393021	0.544748	0.568569
FKL00373	DIPHENYLPYRALINE HYDROCHLORIDE	0.786042	0.385577	0.504505
FKL00374	DIPYRIDAMOLE	0.756657	0.491233	0.278679
FKL00375	PYRITHIONE ZINC	0.176309	0.233267	0.0752753
FKL00376	DISOPYRAMIDE PHOSPHATE	0.808081	0.972862	0.832833
FKL00377	DISULFIRAM	0.0477502	0.227779	0.00800801
FKL00378	DOPAMINE HYDROCHLORIDE	0.679522	0.57768	0.743143
FKL00379	DOXEPIN HYDROCHLORIDE	-0.0477502	0.164659	0.0272272
FKL00380	DOXYCYCLINE HYDROCHLORIDE	0.20202	1.34746	-0.0384384
FKL00381	DOXYLAMINE SUCCINATE	0.341598	0.59689	0.626226
FKL00382	DYCLONINE HYDROCHLORIDE	-0.26079	0.118006	-0.0528529
FKL00383	DYPHYLLINE	0.97337	1.09361	0.828028
FKL00384	TRISODIUM ETHYLENEDIAMINE TETRACETATE	0.955005	1.25278	0.754354
FKL00385	EMETINE	0.165289	0.220918	0.0704705
FKL00386	ADRENALINE BITARTRATE	0.86685	1.17045	0.669469
FKL00387	EQUILIN	0.863177	0.603751	0.296296
FKL00388	ERGOCALCIFEROL	0.187328	0.215429	0.458058
FKL00389	ERYTHROMYCIN ETHYLSUCCINATE	0.962351	1.53682	0.735135
FKL00390	ESTRADIOL	0.370983	0.480256	0.171371
FKL00391	ESTRADIOL CYPIONATE	0.150597	0.223662	0.363564
FKL00392	ESTRADIOL VALERATE	0.177708	0.292264	0.0872187
FKL00393	ESTRIOL	0.667186	0.595287	0.803526
FKL00394	ESTRONE	0.97272	1.07223	0.974252
FKL00395	ETHACRYNIC ACID	0.155885	0.349641	0.0779402
FKL00396	ETHAMBUTOL HYDROCHLORIDE	0.863601	1.85579	0.823939
FKL00397	ETHINYL ESTRADIOL	0.199532	0.283299	0.10392
FKL00398	ETHIONAMIDE	0.823071	1.23719	0.951983
FKL00399	ETHOPROPAZINE HYDROCHLORIDE	0.127825	0.258197	0.0816516
FKL00400	EUCATROPINE HYDROCHLORIDE	0.742011	1.32147	0.966829
FKL00401	EUGENOL	0.704599	1.17982	1.05219
FKL00402	FLUDROCORTISONE ACETATE	0.773188	1.15471	0.85363
FKL00403	FLUMETHAZONE PIVALATE	0.36477	0.722592	0.836929
FKL00404	FLUOCINOLONE ACETONIDE	0.751364	0.864242	0.927859
FKL00405	FLUOCINONIDE	0.757599	1.39677	0.927859
FKL00406	FLUOROMETHOLONE	0.458301	1.22823	0.916725
FKL00407	FLUOROURACIL	0.177708	0.320953	0.252378
FKL00408	FLURBIPROFEN	0.44583	1.77869	0.818372
FKL00409	FURAZOLIDONE	0.0249415	0.229508	0.0575273
FKL00410	FUROSEMIDE	0.670304	2.00282	0.729297
FKL00411	FUSIDIC ACID	0.143414	0.667008	0.285781
FKL00412	GALLAMINE TRIETHIODIDE	0.894778	1.30712	0.95755
FKL00413	GEMFIBROZIL	1.0226	1.12244	0.964973
FKL00414	GENTAMICIN SULFATE	0.832424	1.1583	1.04291
FKL00415	GENTIAN VIOLET	-1.94856	-1.02561	-1.30457
FKL00416	GLUCOSAMINE HYDROCHLORIDE	0.48636	0.930584	0.766412
FKL00417	GRAMICIDIN	0.0342946	0.240266	0.0426815
FKL00418	GUAIFENESIN	0.586126	1.2354	0.900023
FKL00419	GUANABENZ ACETATE	-0.0280592	0.202613	0.296915
FKL00420	GUANETHIDINE SULFATE	0.592362	1.41291	0.888889
FKL00421	HALAZONE	0.358535	1.25871	0.794247
FKL00422	HALOPERIDOL	0.252533	0.33709	0.11691
FKL00423	HETACILLIN POTASSIUM	0.701481	1.14395	0.938993
FKL00424	HEXACHLOROPHENE	0.168355	0.274334	0.0872187
FKL00425	HEXYLRESORCINOL	0.0997662	0.306609	0.0575273
FKL00426	HISTAMINE DIHYDROCHLORIDE	0.601715	1.23361	0.887033
FKL00427	HOMATROPINE BROMIDE	0.44583	1.24257	0.825794
FKL00428	HOMATROPINE METHYLBROMIDE	0.470772	1.29636	0.887033
FKL00429	HYDRALAZINE HYDROCHLORIDE	0.464536	1.10451	0.809093
FKL00430	HYDROCHLOROTHIAZIDE	0.579891	1.2085	0.903735
FKL00431	HYDROCORTISONE ACETATE	0.36477	0.719006	0.694039
FKL00432	HYDROCORTISONE HEMISUCCINATE	0.804365	1.23181	0.968685
FKL00433	HYDROCORTISONE PHOSPHATE TRIETHYLAMINE	0.586126	0.980789	0.907446
FKL00434	HYDROFLUMETHIAZIDE	0.692128	0.905482	0.87961
FKL00435	HYDROXYPROGESTERONE CAPROATE	0.579891	0.281506	0.411969
FKL00436	HYDROXYUREA	0.0748246	0.421363	0.217119
FKL00437	HYDROXYZINE PAMOATE	0.0311769	0.227715	0.0296915
FKL00438	HYOSCYAMINE	0.508184	0.9521	0.868476
FKL00439	IBUPROFEN	0.212003	0.987961	0.627233
FKL00440	IMIPRAMINE HYDROCHLORIDE	0.4053	1.40932	0.666203
FKL00441	INDAPAMIDE	0.433359	1.08658	0.890745
FKL00442	INDOMETHACIN	0.336711	0.380123	0.272791
FKL00443	INDOPROFEN	0.795012	1.42367	1.01137
FKL00444	INOSITOL	0.854248	1.02382	0.94456
FKL00445	IODOQUINOL	0.221356	0.372951	0.224542
FKL00446	IPRATROPIUM BROMIDE	0.617303	1.26767	1.00951
FKL00447	ISONIAZID	0.227592	1.46311	0.6328
FKL00448	ISOPROPAMIDE IODIDE	0.785659	1.76972	0.771979
FKL00449	ISOPROTERENOL HYDROCHLORIDE	0.941543	0.51998	1.08188
FKL00450	ISOSORBIDE DINITRATE	0.667186	1.40394	0.964973
FKL00451	ISOXSUPRINE HYDROCHLORIDE	0.314887	0.484119	0.797959
FKL00452	KANAMYCIN A SULFATE	0.975838	1.18161	1.00951
FKL00453	KETOCONAZOLE	0.367888	0.308402	0.16887
FKL00454	LACTULOSE	0.779423	1.22106	1.00394
FKL00455	LEUCOVORIN CALCIUM	0.77007	1.15292	0.90559
FKL00456	LEVONORDEFRIN	0.835542	1.39498	0.976108
FKL00457	LINCOMYCIN HYDROCHLORIDE	0.710834	1.41291	0.926003
FKL00458	MEDROXYPROGESTERONE ACETATE	0.679657	0.663422	0.441661
FKL00459	MEPENZOLATE BROMIDE	0.751364	1.3627	0.963118
FKL00460	MERCAPTOPURINE	0.349182	0.736936	0.656924
FKL00461	METHENAMINE	0.579891	1.36629	0.963118
FKL00462	METHICILLIN SODIUM	0.907249	1.21926	0.964973
FKL00463	METHOXSALEN	0.64848	0.525359	0.59383
FKL00464	METHYLERGONOVINE MALEATE	0.823071	1.02561	0.963118
FKL00465	METHYLTHIOURACIL	0.89166	1.30174	0.983531
FKL00466	MICONAZOLE NITRATE	0.137178	0.297643	0.0872187
FKL00467	NEOMYCIN SULFATE	0.876072	1.34119	0.959406
FKL00468	NITROFURAZONE	0.252533	0.349641	0.217119
FKL00469	NITROMIDE	0.124708	0.311988	0.141035
FKL00470	NORETHINDRONE ACETATE	0.180826	0.285092	0.0927859
FKL00471	OXIDOPAMINE HYDROCHLORIDE	0.595479	0.376537	0.972396
FKL00472	OXYQUINOLINE HEMISULFATE	0.259943	0.295401	0.138881
FKL00473	PENICILLIN G POTASSIUM	0.230114	0.29708	0.673308
FKL00474	PENICILLIN V POTASSIUM	0.933239	1.30413	0.755933
FKL00475	PHENOLPHTHALEIN	0.796875	0.313864	0.372693
FKL00476	PHENYLEPHRINE HYDROCHLORIDE	0.992898	1.62135	0.778787
FKL00477	PHYSOSTIGMINE SALICYLATE	0.805398	1.20678	0.664518
FKL00478	PILOCARPINE NITRATE	0.886364	1.17825	0.711984
FKL00479	PINDOLOL	0.826705	1.33098	0.65397
FKL00480	PIPERACILLIN SODIUM	0.724432	1.25042	0.717258
FKL00481	PIPERAZINE	0.323864	0.34911	0.757691
FKL00482	PIROXICAM	0.507102	0.788855	0.766481
FKL00483	POLYMYXIN B SULFATE	1.19318	1.26888	0.755933
FKL00484	PRAZIQUANTEL	0.87358	1.39644	0.777029
FKL00485	PRAZOSIN HYDROCHLORIDE	0.136364	0.261833	0.0421916
FKL00486	PREDNISOLONE	0.767045	1.06747	0.683856
FKL00487	PREDNISOLONE ACETATE	0.745739	1.00034	0.611778
FKL00488	PREDNISONE	0.77983	1.29742	0.610021
FKL00489	PRIMAQUINE DIPHOSPHATE	-0.0596591	0.191339	0.0421916
FKL00490	PRIMIDONE	0.639205	1.13629	0.601231
FKL00491	PROBENECID	1.09517	1.07922	0.859654
FKL00492	PROCAINAMIDE HYDROCHLORIDE	1.15057	1.38805	0.861412
FKL00493	PROCAINE HYDROCHLORIDE	1.09091	1.53743	0.731321
FKL00494	PROCHLORPERAZINE EDISYLATE	0.225852	0.281974	0.0703194
FKL00495	PROCYCLIDINE HYDROCHLORIDE	0.634943	0.414569	0.784061
FKL00496	PROMAZINE HYDROCHLORIDE	0.046875	0.24337	-0.00175798
FKL00497	PROPANTHELINE BROMIDE	0.707386	0.928164	0.713742
FKL00498	DEXPROPRANOLOL HYDROCHLORIDE	0.65625	0.64619	0.573103
FKL00499	PROPYLTHIOURACIL	0.826705	1.23531	0.536185
FKL00500	PYRANTEL PAMOATE	1.20597	0.976838	0.884266
FKL00501	PYRAZINAMIDE	1.09091	1.37798	0.762965
FKL00502	PYRILAMINE MALEATE	1.02273	1.31252	0.754175
FKL00503	PYRIMETHAMINE	0.856534	0.584089	0.722531
FKL00504	PYRVINIUM PAMOATE	0.238636	0.280295	0.42719
FKL00505	QUINACRINE HYDROCHLORIDE	0.144886	0.236657	0.532669
FKL00506	QUINIDINE GLUCONATE	0.53267	0.699899	0.685614
FKL00507	QUININE SULFATE	0.916193	0.981873	0.557281
FKL00508	RESERPINE	-0.046875	0.140987	-0.149429
FKL00509	RESORCINOL	1.02273	1.29406	0.868444
FKL00510	RIFAMPIN	0.771307	1.63813	0.780545
FKL00512	SALICYL ALCOHOL	1.00994	1.51561	0.657486
FKL00513	SALICYLAMIDE	0.860795	1.38301	0.622326
FKL00514	SODIUM SALICYLATE	0.583807	1.00201	0.669792
FKL00515	SISOMICIN SULFATE	0.728693	1.11615	0.682098
FKL00516	SPECTINOMYCIN HYDROCHLORIDE	1.02699	1.21349	0.543217
FKL00517	SPIRONOLACTONE	0.609375	1.29406	0.585409
FKL00518	STREPTOMYCIN SULFATE	0.596591	0.961732	0.646938
FKL00519	STREPTOZOSIN	1.06534	1.18496	0.991503
FKL00520	SULFABENZAMIDE	1.08239	1.27224	0.813947
FKL00521	SULFACETAMIDE	1.12926	1.26385	0.747143
FKL00522	SULFADIAZINE	1.06108	1.38805	0.748901
FKL00523	SULFAMERAZINE	1.06108	1.41155	0.745385
FKL00524	SULFAMETHAZINE	0.732955	1.09265	0.740111
FKL00525	SULFAMETHIZOLE	0.698864	1.16986	0.754175
FKL00526	SULFAMETHOXAZOLE	0.707386	1.07419	0.639906
FKL00527	SULFAPYRIDINE	0.911932	1.1816	0.643422
FKL00528	SULFASALAZINE	0.796875	1.10608	0.659244
FKL00529	SULFATHIAZOLE	1.05682	1.11782	0.93349
FKL00530	SULFINPYRAZONE	1.23153	1.22692	0.791093
FKL00531	SULFISOXAZOLE	1.41051	1.21853	0.864928
FKL00532	SULINDAC	0.302557	0.6143	0.864928
FKL00533	TAMOXIFEN CITRATE	0.762784	0.292044	0.325227
FKL00534	TERBUTALINE HEMISULFATE	0.899148	1.1816	0.743627
FKL00535	TETRACAINE HYDROCHLORIDE	0.762784	0.474992	0.668034
FKL00536	TETRACYCLINE HYDROCHLORIDE	0.264205	1.04565	0.571345
FKL00537	TETRAHYDROZOLINE HYDROCHLORIDE	0.830966	1.06747	0.625842
FKL00538	THIABENDAZOLE	0.762784	0.728432	0.460592
FKL00540	THIOGUANINE	0.332386	0.278617	0.116027
FKL00541	THIORIDAZINE HYDROCHLORIDE	0.84375	0.381	0.223264
FKL00542	THIOTHIXENE	1.03977	0.785498	0.620568
FKL00543	TIMOLOL MALEATE	1.00568	0.91138	0.815705
FKL00544	TOBRAMYCIN	0.856534	1.23867	0.777029
FKL00545	TOLAZOLINE HYDROCHLORIDE	0.924716	1.25042	0.791093
FKL00546	TOLBUTAMIDE	1.03125	1.15811	0.787577
FKL00547	TRANYLCYPROMINE SULFATE	1.0696	1.34273	0.842074
FKL00548	TRIACETIN	0.830966	1.09936	0.798125
FKL00549	TRIAMCINOLONE	0.968008	0.849105	0.824639
FKL00550	TRIAMCINOLONE ACETONIDE	0.758514	0.799415	0.0938613
FKL00551	TRIAMCINOLONE DIACETATE	0.870485	1.49361	0.693903
FKL00552	TRIAMTERENE	0.166151	0.223602	0.0787765
FKL00553	TRICHLORMETHIAZIDE	0.270898	0.71319	0.660381
FKL00554	TRIFLUOPERAZINE HYDROCHLORIDE	0.791022	0.223602	0.439137
FKL00555	TRIHEXYPHENIDYL HYDROCHLORIDE	0.267286	0.216295	0.620155
FKL00556	TRIMEPRAZINE TARTRATE	0.379257	0.204604	0.31343
FKL00557	TRIMETHOPRIM	0.740454	1.13117	0.81961
FKL00558	TRIOXSALEN	0.798246	0.841798	0.586633
FKL00559	TRIPELENNAMINE CITRATE	1.07637	0.629887	0.876598
FKL00560	TRIPROLIDINE HYDROCHLORIDE	0.877709	0.752649	0.419024
FKL00561	TROPICAMIDE	0.982456	1.21301	0.848104
FKL00562	TRYPTOPHAN	0.888545	1.26708	0.75089
FKL00563	TUAMINOHEPTANE SULFATE	0.892157	1.05663	0.884978
FKL00564	TYROTHRICIN	0.317853	0.235294	0.524618
FKL00565	UREA	0.585139	0.778955	0.787765
FKL00566	URSODIOL	0.54902	0.890026	0.871569
FKL00567	VALPROATE SODIUM	0.599587	1.38838	0.801173
FKL00568	VANCOMYCIN HYDROCHLORIDE	0.624871	0.989404	0.829667
FKL00569	VIDARABINE	0.942724	0.287906	0.821286
FKL00570	WARFARIN	1.21362	1.52137	0.353656
FKL00571	XYLOMETAZOLINE HYDROCHLORIDE	0.653767	0.499817	0.794469
FKL00573	DEXLANSOPRAZOLE	0.772962	1.308	0.866541
FKL00574	PHENACETIN	0.729618	0.968944	0.725749
FKL00576	DOMPERIDONE	0.00361197	0.149068	0.36036
FKL00577	AZELAIC ACID	0.502064	1.17647	0.776032
FKL00578	PHENETHICILLIN POTASSIUM	0.465944	0.786262	0.824639
FKL00579	EVANS BLUE	-0.0794634	0.226525	0.28326
FKL00581	OMEGA-3-ACID ESTERS (EPA shown)	0.393705	0.681038	0.621831
FKL00582	YOHIMBINE HYDROCHLORIDE	0.621259	0.717574	0.826315
FKL00583	ADENOSINE PHOSPHATE	0.285346	0.960175	0.601718
FKL00584	KETOTIFEN FUMARATE	0.812693	0.553891	0.725749
FKL00585	BETAHISTINE HYDROCHLORIDE	0.650155	0.637194	0.687199
FKL00586	MOLSIDOMINE	-0.0397317	0.818414	0.377121
FKL00587	MYCOPHENOLIC ACID	-0.140867	0.132992	0.0335219
FKL00588	CALCIUM GLUCEPTATE	0.498452	0.849105	0.831343
FKL00589	OUABAIN	1.01858	0.286445	0.682171
FKL00590	ALBUTEROL (+/-)	0.884933	1.33869	0.310078
FKL00591	MONOBENZONE	0.184211	0.238217	0.10727
FKL00592	CAPTOPRIL	0.899381	1.06686	0.777708
FKL00594	CLOZAPINE	0.498452	0.18122	0.400587
FKL00595	HYDRASTINE (1R, 9S)	0.567079	0.792108	0.856484
FKL00596	LIDOCAINE HYDROCHLORIDE	0.563467	0.761418	0.817934
FKL00597	PHENTOLAMINE HYDROCHLORIDE	0.187822	0.336134	0.538026
FKL00598	BUTAMBEN	0.23839	0.239678	0.588309
FKL00599	CEFACLOR	1.19556	0.963098	0.963754
FKL00600	IODIPAMIDE	1.14138	1.43953	0.506181
FKL00601	LIOTHYRONINE	1.06914	1.31092	0.87995
FKL00602	ALLANTOIN	0.935501	1.34015	0.720721
FKL00603	ALTHIAZIDE	0.816305	1.40153	0.725749
FKL00604	ADENINE	0.80547	1.07709	0.787765
FKL00605	AMINACRINE	0.0902993	0.203142	0.0569872
FKL00606	BEKANAMYCIN SULFATE	0.700722	0.938254	0.789441
FKL00607	BUDESONIDE	0.866873	1.1414	0.776032
FKL00609	CANRENOIC ACID, POTASSIUM SALT	1.07637	0.88418	0.861513
FKL00610	CHENODIOL	1.00052	1.38546	0.0955374
FKL00611	CHOLECALCIFEROL	0.187822	0.233833	0.17599
FKL00612	CINCHONIDINE	0.986068	0.778955	0.864865
FKL00613	CINCHONINE	0.892157	1.12386	0.739158
FKL00614	COENZYME B12	0.679051	0.610888	0.628536
FKL00615	CHOLESTEROL	0.653767	0.903179	0.931909
FKL00616	PIPERINE	0.520124	0.679576	0.727425
FKL00617	ETOPOSIDE	0.130031	0.34198	0.17599
FKL00618	DEHYDROCHOLIC ACID	0.635707	0.990866	0.900063
FKL00619	FLUMEQUINE	0.411765	0.822799	0.589985
FKL00620	FLUNARIZINE HYDROCHLORIDE	0.657379	0.27183	0.0838047
FKL00621	FLUPHENAZINE HYDROCHLORIDE	0.137255	0.213372	0.0636916
FKL00622	FLUTAMIDE	0.975232	1.17209	0.70396
FKL00623	DROPERIDOL	0.621259	0.515893	0.52797
FKL00624	FAMOTIDINE	0.986068	0.999635	0.856484
FKL00625	ETODOLAC	1.05108	1.10924	0.833019
FKL00626	FENOTEROL HYDROBROMIDE	0.964396	0.938254	0.906767
FKL00627	FENBUFEN	0.856037	0.928023	0.861513
FKL00628	MEBEVERINE HYDROCHLORIDE	0.552632	0.340519	0.801173
FKL00629	ACECLIDINE	1.12195	0.974047	0.8
FKL00630	CAPSAICIN	0.985366	0.973275	0.994595
FKL00631	FAMPRIDINE	0.943902	0.892233	0.570478
FKL00632	NICERGOLINE	0.77561	0.403666	0.144699
FKL00633	SPIPERONE	1.00488	0.8274	0.943035
FKL00634	ERYTHROMYCIN ESTOLATE	1.10488	0.872166	1.01289
FKL00635	ESTRADIOL PROPIONATE	1.0122	0.802701	0.588773
FKL00636	ESTRADIOL BENZOATE	0.882927	0.940859	0.939709
FKL00637	RETINOL	0.74878	0.753304	0.239501
FKL00638	ISOTRETINON	0.995122	1.02036	0.487318
FKL00639	MESNA	1.03902	0.974819	0.951351
FKL00640	TRETINON	1.04878	1.07207	0.814969
FKL00641	BRETYLIUM TOSYLATE	0.992683	0.81891	0.788358
FKL00642	FOSCARNET SODIUM	1.03171	1.03734	1.00624
FKL00643	CEFSULODIN SODIUM	0.982927	0.964014	0.946362
FKL00644	FOSFOMYCIN CALCIUM	0.904878	0.980222	0.831601
FKL00645	CEFAMANDOLE NAFATE	1.0561	0.978678	0.949688
FKL00646	LIOTHYRONINE (L- isomer) SODIUM	0.943902	0.926966	0.866528
FKL00647	ALRESTATIN	0.921951	0.901495	0.84657
FKL00648	PROADIFEN HYDROCHLORIDE	0.102439	0.42219	0.0898129
FKL00649	CARBOPLATIN	1.00732	0.948577	0.783368
FKL00650	CISPLATIN	1.04878	0.957839	0.939709
FKL00651	ZIDOVUDINE [AZT]	1.00976	0.997974	0.826611
FKL00652	AZACITIDINE	0.907317	0.943174	0.828274
FKL00653	CYCLOHEXIMIDE	0.992683	0.84438	0.149688
FKL00654	TINIDAZOLE	1.00976	0.902267	0.934719
FKL00655	CARBIDOPA	0.173171	0.425277	0.0582121
FKL00656	ETHOSUXIMIDE	1.10244	0.800386	0.798337
FKL00657	PIPERIDOLATE HYDROCHLORIDE	0.819512	0.368934	0.472349
FKL00658	CYCLOSPORINE	1.36829	0.920019	0.928067
FKL00659	ASCORBIC ACID	1	0.832803	0.938046
FKL00660	MENADIONE	0.417073	0.43068	0.708524
FKL00661	SALICIN	0.939024	1.0219	0.908108
FKL00662	MONENSIN SODIUM (monensin A is shown)	0.0682927	0.124264	0.0432432
FKL00663	ABAMECTIN	0.270732	0.210709	0.113098
FKL00664	BENZOIC ACID	0.726829	0.879884	0.806653
FKL00665	BENZYL BENZOATE	0.882927	0.319537	0.0598753
FKL00666	BENZOYL PEROXIDE	0.914634	0.869079	0.766736
FKL00667	BETAINE HYDROCHLORIDE	0.234146	0.135842	0.392516
FKL00668	BIOTIN	0.946341	0.837434	0.0598753
FKL00669	AKLOMIDE	0.936585	0.923107	0.868191
FKL00670	NICOTINYL ALCOHOL TARTRATE	0.795122	0.815051	0.814969
FKL00671	FLOXURIDINE	0.763415	0.991799	0.294387
FKL00672	ALTRETAMINE	0.712195	0.886831	0.766736
FKL00673	AMINOHIPPURIC ACID	0.778049	0.724747	0.557173
FKL00674	MEFLOQUINE	0.0414634	0.120405	0.0465696
FKL00675	ADIPHENINE HYDROCHLORIDE	0.095122	0.124264	0.0665281
FKL00676	QUINAPRIL HYDROCHLORIDE	0.943902	0.868307	0.690229
FKL00677	AMIFOSTINE	0.726829	0.719344	0.871518
FKL00678	AMIPRILOSE	0.780488	0.740183	0.908108
FKL00679	TIAPRIDE HYDROCHLORIDE	0.626829	0.80193	0.816632
FKL00680	BACAMPICILLIN HYDROCHLORIDE	1.01707	0.104197	-0.033264
FKL00681	BENDROFLUMETHIAZIDE	0.595122	0.87371	0.344283
FKL00682	BEPRIDIL HYDROCHLORIDE	0.736585	0.677665	0.0133056
FKL00683	BROMHEXINE HYDROCHLORIDE	0.878049	0.905355	0.896466
FKL00684	CARMUSTINE	0.9	0.862904	0.736798
FKL00685	CEFTRIAXONE SODIUM TRIHYDRATE	0.741463	0.819682	0.424116
FKL00686	TRIMIPRAMINE MALEATE	0.92439	0.757164	0.748441
FKL00687	TRIFLUPROMAZINE HYDROCHLORIDE	0.729268	0.805017	0.671933
FKL00688	TRAZODONE HYDROCHLORIDE	0.607317	0.829715	0.736798
FKL00689	MENTHOL(-)	0.7	0.869079	0.811642
FKL00690	THONZYLAMINE HYDROCHLORIDE	0.719512	0.786493	0.725156
FKL00691	THIAMPHENICOL	0.956098	0.837434	0.833264
FKL00692	TENOXICAM	0.919512	0.891462	0.843243
FKL00693	CHLOROXINE	0.839024	0.859817	0.914761
FKL00694	CHLORPROTHIXENE HYDROCHLORIDE	0.858537	0.824313	0.738462
FKL00695	CINNARAZINE	0.509756	0.798842	0.701871
FKL00696	DANTROLENE SODIUM	0.604878	0.828172	0.645322
FKL00697	BETAMETHASONE 17,21-DIPROPIONATE	0.702439	0.684612	0.585447
FKL00698	DOBUTAMINE HYDROCHLORIDE	0.892683	0.860589	0.650312
FKL00699	EDOXUDINE	0.934146	0.903811	0.816632
FKL00700	ENOXACIN	0.980488	0.91616	0.954678
FKL00701	MEGLUMINE	0.726829	0.791124	0.607069
FKL00702	PARAROSANILINE PAMOATE	0.670732	0.803473	0.630353
FKL00703	PERHEXILINE MALEATE	0.590244	0.725519	0.638669
FKL00704	PAROMOMYCIN SULFATE	0.553659	0.778003	0.725156
FKL00705	METHAPYRILENE HYDROCHLORIDE	0.209756	0.106512	-0.0432432
FKL00706	BETA-PROPIOLACTONE	0.760976	0.846696	0.71185
FKL00707	HALCINONIDE	0.802439	0.918476	0.84158
FKL00708	HYCANTHONE	0.591241	0.31411	0.24919
FKL00709	PYRIDOSTIGMINE BROMIDE	0.3382	0.165235	0.180265
FKL00710	ISOXICAM	0.394161	0.456442	0.356996
FKL00711	LABETALOL HYDROCHLORIDE	0.206813	0.263395	0.169661
FKL00713	MEPHENTERMINE SULFATE	0.223844	0.155419	0.155523
FKL00714	METARAMINOL BITARTRATE	0.313869	0.277301	0.291605
FKL00715	METHAZOLAMIDE	1.07299	1.10838	0.351694
FKL00716	METHYLBENZETHONIUM CHLORIDE	0.965937	0.890798	0.892489
FKL00717	METHYLPREDNISOLONE SODIUM SUCCINATE	0.961071	0.910429	0.851841
FKL00718	AMSACRINE	0.111922	0.111247	0.0848306
FKL00719	MIDODRINE HYDROCHLORIDE	0.975669	0.957055	0.779381
FKL00720	NADOLOL	1.00243	0.942331	0.869514
FKL00721	NALTREXONE HYDROCHLORIDE	1.05596	1.05194	0.934904
FKL00722	CYCLOTHIAZIDE	1.04136	1.10593	0.834168
FKL00723	NICLOSAMIDE	0.961071	0.973415	0.800589
FKL00724	NOMIFENSINE MALEATE	1	1.12065	0.934904
FKL00725	PERGOLIDE MESYLATE	1.07543	1.05849	0.860677
FKL00726	PRILOCAINE HYDROCHLORIDE	0.557178	0.79591	0.227982
FKL00727	HYDROCORTISONE BUTYRATE	0.924574	0.999591	0.837703
FKL00728	ROXITHROMYCIN	0.931873	1.02658	0.807658
FKL00729	MITOXANTHRONE HYDROCHLORIDE	1.15085	1.09366	0.786451
FKL00730	OXETHAZAINE	0.958637	1.06094	0.777614
FKL00731	DIPYRONE	0.581509	0.311656	0.279234
FKL00733	THIRAM	0.944039	0.997955	0.811193
FKL00734	THIOTEPA	0.345499	0.493252	0.273932
FKL00735	TETROQUINONE	0.941606	1.11084	0.763476
FKL00736	SULFANITRAN	1.08516	0.215951	0.146686
FKL00737	OXIBENDAZOLE	0.89781	1.16973	0.883652
FKL00738	PIPOBROMAN	0.172749	0.167689	0.063623
FKL00740	QUIPAZINE MALEATE	0.953771	0.980777	0.862445
FKL00741	RITANSERIN	0.666667	0.916155	0.620324
FKL00742	SEMUSTINE	0.909976	1.17055	0.70162
FKL00743	SPIRAMYCIN	0.873479	0.961145	0.79352
FKL00744	CLOFIBRATE	1.02433	1.12393	0.846539
FKL00745	RESORCINOL MONOACETATE	1.03163	1.10184	0.848306
FKL00746	NIMODIPINE	0.975669	1.08793	0.791753
FKL00747	ACYCLOVIR	0.23601	0.139059	0.0530191
FKL00748	RETINYL PALMITATE	0.89781	1.0274	0.848306
FKL00749	THALIDOMIDE	0.832117	0.760736	0.54433
FKL00750	NITRENDIPINE	0.357664	0.250307	0.0865979
FKL00751	BENZALKONIUM CHLORIDE	0.875912	1.18364	0.367599
FKL00752	CIPROFLOXACIN	0.888078	0.964417	0.699853
FKL00753	CELECOXIB	0.944039	0.962781	0.855376
FKL00754	AZITHROMYCIN	0.907543	1.00204	0.726362
FKL00755	ANETHOLE	0.722628	0.966053	0.744035
FKL00756	TERFENADINE	0.00243309	0.121063	-0.0335788
FKL00757	CLOPIDOGREL SULFATE	0.749392	1.0184	0.678645
FKL00758	LORATADINE	0.613139	1.11656	0.646834
FKL00759	SELAMECTIN	0.917275	1.08466	0.828866
FKL00760	NAPROXOL	0.985401	1.03395	0.855376
FKL00761	COLFORSIN	1.0146	1.16646	0.848306
FKL00762	ISOSORBIDE MONONITRATE	0.827251	1.21309	0.763476
FKL00763	AMCINONIDE	0.790754	0.968507	0.669809
FKL00764	BUPIVACAINE HYDROCHLORIDE	0.515815	0.724744	0.540795
FKL00765	ALBENDAZOLE	0.654501	0.935787	0.83947
FKL00766	PACLITAXEL	0.703163	0.895706	0.673343
FKL00767	BUTACAINE	0.851582	0.951329	0.800589
FKL00768	CLOBETASOL PROPIONATE	0.927007	1.10511	0.855376
FKL00769	IOPANIC ACID	0.978102	1.11984	0.825331
FKL00770	KETOROLAC TROMETHAMINE	0.145985	0.131697	0.106038
FKL00771	LANSOPRAZOLE	0.817518	0.912883	0.68218
FKL00772	MEXILETINE HYDROCHLORIDE	0.746959	0.998773	0.696318
FKL00773	MORANTEL CITRATE	0.673966	0.997955	0.729897
FKL00774	PERPHENAZINE	0.761557	0.928425	0.629161
FKL00775	RIBAVIRIN	0.841849	0.921881	0.666274
FKL00776	TACROLIMUS	0.951338	0.854806	0.627393
FKL00777	BROMPHENIRAMINE MALEATE	1.08273	0.982413	0.807658
FKL00778	SIROLIMUS	0.980535	1.10838	0.680412
FKL00779	PAROXETINE HYDROCHLORIDE	0.871046	0.999591	0.807658
FKL00780	ETHYLNOREPINEPHRINE HYDROCHLORIDE	0.86618	0.930879	0.777614
FKL00781	ALAPROCLATE	0.676399	0.900613	0.779381
FKL00782	ACETRIAZOIC ACID	0.829684	0.957873	0.763476
FKL00783	VENLAFAXINE	0.0437956	0.247035	-0.00176731
FKL00785	FLUOXETINE	1.02433	0.603681	0.851841
FKL00786	BUPROPION	0.771542	0.516637	0.621138
FKL00787	CEFUROXIME AXETIL	1.0844	0.204163	0.886179
FKL00788	FEXOFENADINE HYDROCHLORIDE	1.23818	0.163905	0.894309
FKL00789	TRIFLURIDINE	1.10561	0.446666	0.897561
FKL00790	PIRENPERONE	0.172338	0.170615	0.112195
FKL00791	AVOBENZONE	0.718515	0.479255	0.702439
FKL00792	ATOVAQUONE	0.593902	0.462002	0.338211
FKL00793	TRIMETOZINE	0.980999	0.320142	0.746341
FKL00794	ZOXAZOLAMINE	1.06319	1.40901	0.865041
FKL00795	CYSTEAMINE HYDROCHLORIDE	0.159081	0.156237	0.099187
FKL00796	ROFECOXIB	0.418913	0.699712	0.56748
FKL00797	SIMVASTATIN	0.803358	1.132	0.904065
FKL00798	OXCARBAZEPINE	0.628369	0.635492	0.643902
FKL00799	MELOXICAM SODIUM	0.829872	1.21827	0.82439
FKL00800	CARVEDILOL	1.04198	0.15432	0.652033
FKL00801	IRBESARTAN	0.816615	1.50678	0.736585
FKL00802	LEVOFLOXACIN	0.973045	0.840613	0.84878
FKL00803	LITHIUM CITRATE	0.288997	0.340271	0.250407
FKL00804	GATIFLOXACIN	0.882899	0.836779	0.765854
FKL00805	MIGLITOL	0.90411	0.816651	0.856911
FKL00806	ORLISTAT	1.01016	1.0304	0.813008
FKL00807	MOXIFLOXACIN HYDROCHLORIDE	0.946531	1.12529	0.897561
FKL00808	PIOGLITAZONE HYDROCHLORIDE	0.779496	0.71409	0.897561
FKL00809	DONEPEZIL HYDROCHLORIDE	0.986301	1.11187	0.769106
FKL00810	FLUVASTATIN	0.880247	0.235794	0.895935
FKL00811	PIZOTYLINE MALATE	0.88555	0.815692	0.713821
FKL00812	EXEMESTANE	0.564737	0.21854	0.430894
FKL00813	TILMICOSIN	1.15599	0.459126	0.813008
FKL00814	FLUNIXIN MEGLUMINE	1.21697	0.554019	0.860163
FKL00815	CLORSULON	0.135219	0.156237	0.0845528
FKL00816	ESTROPIPATE	0.654883	0.558811	0.76748
FKL00817	CLAVULANATE LITHIUM	0.729121	0.388197	0.827642
FKL00818	ALCLOMETAZONE DIPROPIONATE	0.43217	0.165822	0.17561
FKL00819	ALENDRONATE SODIUM	0.0795404	0.151445	0.0439024
FKL00820	ACARBOSE	0.180292	0.15432	0.0455285
FKL00821	ROPINIROLE	1.02872	0.979597	0.764228
FKL00822	QUETIAPINE	0.254529	0.147611	0.75935
FKL00823	RIZATRIPTAN BENZOATE	1.16129	0.787895	0.785366
FKL00824	FAMCICLOVIR	1.02342	0.922087	0.754472
FKL00825	AMLODIPINE BESYLATE	0.827221	0.86841	0.80813
FKL00826	EZETIMIBE	0.434821	0.147611	0.43252
FKL00827	OLMESARTAN MEDOXOMIL	0.861688	1.15213	0.754472
FKL00828	CEFTIBUTEN	0.524967	0.143777	0.0829268
FKL00829	CEFDINIR	0.84578	0.924962	0.795122
FKL00830	SIBUTRAMINE HYDROCHLORIDE	1.11887	1.31412	0.734959
FKL00831	PERINDOPRIL ERBUMINE	1.00221	1.14063	0.897561
FKL00832	ROSUVASTATIN CALCIUM	0.723818	0.538683	0.20813
FKL00833	RAMIPRIL	0.114008	0.146652	0.0666667
FKL00835	DERACOXIB	0.151127	0.582774	0.478049
FKL00836	CILOSTAZOL	0.395051	0.245379	0.144715
FKL00837	CITICOLINE	0.835175	0.35369	0.512195
FKL00838	APRAMYCIN	0.527618	0.470629	0.00162602
FKL00839	SERTRALINE HYDROCHLORIDE	0.784799	0.452417	0.531707
FKL00840	ALFLUZOSIN	0.0848431	0.147611	0.00162602
FKL00841	TELITHROMYCIN	0.153778	0.169656	0.0910569
FKL00842	OXAPROZIN	0.920018	0.731343	0.865041
FKL00843	OXFENDAZOLE	0.80601	0.741887	0.855285
FKL00844	AMITRAZ	0.848431	0.222374	0.778862
FKL00845	PEFLOXACINE MESYLATE	0.70791	0.893332	0.660163
FKL00846	CHLOROPHYLLIDE Cu COMPLEX Na SALT	0.633672	0.798439	0.780488
FKL00847	BIFONAZOLE	0.140521	0.220457	0.100813
FKL00848	TYLOSIN TARTRATE	0.487848	0.472546	0.452033
FKL00849	SARAFLOXACIN HYDROCHLORIDE	0.0954485	0.140901	0.0585366
FKL00850	CLOPIDOL	0.994255	0.462002	0.900813
FKL00851	CHLORMADINONE ACETATE	0.45338	0.878954	0.577236
FKL00852	OXICONAZOLE NITRATE	0.466637	0.905792	0.320325
FKL00853	AZAPERONE	0.665488	1.1042	0.710569
FKL00854	TRANILAST	0.562086	1.49048	0.643902
FKL00855	AZELASTINE HYDROCHLORIDE	0.715864	0.780227	0.707317
FKL00856	KETANSERIN TARTRATE	0.0583297	1.01602	0.642276
FKL00858	DECOQUINATE	0.591251	0.376695	0.939837
FKL00859	CEFDITORIN PIVOXIL	0.771542	0.758182	0.708943
FKL00860	VALACYCLOVIR HYDROCHLORIDE	0.912064	0.677667	0.79187
FKL00861	DULOXETINE HYDROCHLORIDE	0.304905	0.153362	0.312195
FKL00862	NISOLDIPINE	-0.00795404	0.148569	-0.0878049
FKL00863	MONTELUKAST SODIUM	0.257181	0.606737	0.526829
FKL00864	BENURESTAT	0.0477243	0.13515	-0.0455285
FKL00865	BENZOXIQUINE	0.100751	0.133233	0.0585366
FKL00866	BISMUTH SUBSALICYLATE	0.902501	1.0283	0.803725
FKL00867	BENZOYLPAS	0.83291	0.991519	0.989997
FKL00868	BROMINDIONE	0.961218	0.985797	0.881338
FKL00869	CAPOBENIC ACID	0.913374	1.03729	1.00724
FKL00870	ACETOHEXAMIDE	0.713302	0.597527	0.417385
FKL00871	ETHOXZOLAMIDE	0.978615	1.07816	0.984822
FKL00872	FLUCYTOSINE	0.830736	1.02095	0.767506
FKL00873	FOMEPIZOLE HYDROCHLORIDE	0.150054	0.13896	0.115557
FKL00874	GLIPIZIDE	0.930772	0.91877	0.846844
FKL00875	GUANFACINE	1.0569	0.932666	0.960676
FKL00876	D-LACTITOL MONOHYDRATE	1.00471	0.998059	0.889962
FKL00877	LEVOCARNITINE	0.191374	0.156943	0.143153
FKL00878	LOBENDAZOLE	0.852483	0.998059	0.957227
FKL00879	METHYLENE BLUE	0.904676	1.06917	0.934805
FKL00880	METHYLATROPINE NITRATE	0.822037	0.968632	0.87099
FKL00881	NITHIAMIDE	0.900326	0.993154	0.872715
FKL00882	PRALIDOXIME CHLORIDE	0.996013	1.01195	0.750259
FKL00883	PREDNISOLONE HEMISUCCINATE	0.83726	0.855012	1.01069
FKL00884	PYRIDOXINE	0.863356	1.00542	0.957227
FKL00885	RIMANTADINE HYDROCHLORIDE	0.808989	1.10923	0.907209
FKL00886	SULFISOXAZOLE ACETYL	0.593693	0.443037	0.315626
FKL00887	TAURINE	0.889453	0.899969	0.895136
FKL00888	THIAMINE	0.776368	0.989067	0.864091
FKL00889	TRICLOSAN	0.852483	1.05609	0.757158
FKL00890	TRIMETHADIONE	0.802465	0.967814	0.845119
FKL00892	UNDECYLENIC ACID	0.778543	0.536222	0.614005
FKL00893	CLINDAMYCIN PALMITATE HYDROCHLORIDE	0.654585	1.03975	0.833046
FKL00894	CEFONICID SODIUM	0.793766	0.708695	0.822697
FKL00895	IFOSFAMIDE	0.774194	1.04956	0.926181
FKL00896	NETILMICIN SULFATE	0.739398	0.977623	0.803725
FKL00897	DOXORUBICIN	0.758971	0.991519	0.87099
FKL00898	METHYSERGIDE MALEATE	0.817688	0.877082	0.836495
FKL00899	ACEPROMAZINE MALEATE	0.745922	1.00215	0.800276
FKL00900	BIPERIDEN	0.900326	1.00133	0.807175
FKL00901	DEXCHLORPHENIRAMINE MALEATE	0.828561	0.979258	0.757158
FKL00902	DILOXANIDE FUROATE	0.937296	0.882804	0.895136
FKL00903	ETIDRONATE DISODIUM	0.772019	0.995606	0.87099
FKL00904	NATAMYCIN	0.826386	0.961275	0.836495
FKL00905	NORGESTIMATE	0.745922	0.980893	1.01242
FKL00906	TERAZOSIN HYDROCHLORIDE	0.865531	0.96618	0.682994
FKL00907	TIOCONAZOLE	0.752447	0.938388	0.729562
FKL00908	ERGOTAMINE TARTRATE	0.732874	0.85256	0.839945
FKL00909	ANAGRELIDE HYDROCHLORIDE	0.515404	0.921222	0.750259
FKL00910	ETOMIDATE	0.804639	0.921222	0.815799
FKL00911	LAMOTRIGINE	0.624139	0.698069	0.607106
FKL00912	RALOXIFENE HYDROCHLORIDE	0.830736	0.992337	0.598482
FKL00913	CEFPODOXIME PROXETIL	0.889453	1.02749	0.696792
FKL00914	TADALAFIL	0.824212	0.859916	0.745085
FKL00915	AMINOPENTAMIDE	0.624139	0.647389	0.596758
FKL00917	PANTHENOL	0.778543	0.897517	0.750259
FKL00918	TRIENTINE HYDROCHLORIDE	0.761145	0.978441	0.853743
FKL00919	TICLOPIDINE HYDROCHLORIDE	0.826386	1.01768	0.77613
FKL00920	TICARCILLIN DISODIUM	0.791591	0.78308	0.745085
FKL00922	TOLTRAZURIL	0.676332	0.872177	0.67782
FKL00923	TOREMIPHENE CITRATE	0.482784	0.882804	0.614005
FKL00924	ROLIPRAM	0.393621	0.727496	0.4812
FKL00925	ROLITETRACYCLINE	0.737224	0.839481	0.803725
FKL00926	PIPAMPERONE	0.761145	1.07735	0.762332
FKL00927	PANCURONIUM BROMIDE	0.706778	0.941657	0.695067
FKL00928	FUMAZENIL	0.843784	0.84929	0.657123
FKL00929	ALTRENOGEST	0.639362	0.853377	0.64505
FKL00930	BISOPROLOL FUMARATE	0.502356	0.877082	0.682994
FKL00931	FLUDARABINE PHOSPHATE	0.456687	0.861551	0.636426
FKL00932	MUPIROCIN	0.443639	0.85256	0.532942
FKL00934	EPIRUBICIN HYDROCHLORIDE	0.658934	1.00051	0.803725
FKL00935	VECURONIUM BROMIDE	0.754621	1.02585	0.760607
FKL00936	ALISKIREN HEMIFUMARATE	0.76332	0.864821	0.629527
FKL00937	ACAMPROSATE CALCIUM	0.72635	0.901604	0.54674
FKL00938	PREDNISOLONE SODIUM PHOSPHATE	0.537151	0.804332	0.646775
FKL00939	PREGNENOLONE SUCCINATE	0.589344	0.834576	0.748534
FKL00940	DARIFENACIN HYDROBROMIDE	0.541501	0.882804	0.591583
FKL00941	DESOXYMETASONE	0.741573	0.770001	0.444981
FKL00942	BETAMETHASONE ACETATE	0.941646	0.89016	0.619179
FKL00943	ERYTHROSINE SODIUM	0.924248	0.952284	0.620904
FKL00944	ISOFLUPREDNONE ACETATE	0.777543	0.923692	0.846256
FKL00945	BETAMETHAZONE SODIUM PHOSPHATE	0.973136	1.02979	0.966922
FKL00946	MELENGESTROL ACETATE	0.970721	1.02726	0.993914
FKL00947	SUCRALFATE SODIUM (10% w/v in DMSO)	0.601268	0.197874	0.530299
FKL00948	TRICHLORFON	0.975551	0.895906	0.885949
FKL00949	BEPHENIUM HYDROXYNAPTHOATE	0.963477	0.804968	0.812913
FKL00950	DIPERODON HYDROCHLORIDE	0.994869	0.91022	0.879598
FKL00951	DIATRIZOIC ACID	0.963477	0.960741	0.69701
FKL00952	PANTOTHENIC ACID(d) Na salt	0.961062	0.911062	0.939931
FKL00953	DESONIDE	0.251132	0.140617	0.150834
FKL00954	GLYCOPYRROLATE	0.874132	1.00705	0.866896
FKL00955	ITRACONAZOLE	0.492605	0.455531	0.268325
FKL00956	OCTISALATE	0.849985	0.916114	0.85737
FKL00957	RIBOFLAVIN 5-PHOSPHATE SODIUM	0.792031	0.639933	0.174649
FKL00958	CEFTAZIDIME	0.598853	0.431113	0.48108
FKL00959	GABAPENTIN	0.905524	0.852963	0.75258
FKL00960	ELETRIPTAN HYDROBROMIDE	0.849985	0.804968	0.893887
FKL00961	ARIPIPRAZOLE	0.924842	1.04915	0.876422
FKL00962	ZILEUTON	0.900694	0.976739	0.901826
FKL00963	RABEPRAZOLE SODIUM	0.869303	0.964109	0.895475
FKL00964	RISEDRONATE SODIUM HYDRATE	0.840326	0.821808	0.812913
FKL00965	SUCRALOSE	0.876547	0.940533	0.836729
FKL00966	COLISTIN SULFATE	1.10112	0.98937	0.866896
FKL00968	BENZBROMARONE	1.11078	0.832754	0.862133
FKL00969	BROMPERIDOL	1.19529	1.00537	0.765282
FKL00970	CYPROHEPTADINE HYDROCHLORIDE	1.16873	0.971687	0.71765
FKL00971	CLOFAZIMINE	1.14458	0.953163	0.938343
FKL00972	BENZYDAMINE HYDROCHLORIDE	1.12526	0.954005	0.795449
FKL00973	DOXAZOSIN MESYLATE	0.550558	0.994422	0.827203
FKL00974	ISOETHARINE MESYLATE	0.601268	1.0542	0.789098
FKL00975	FLORFENICOL	0.531241	0.999474	0.798624
FKL00976	ETHYNODIOL DIACETATE	0.446725	0.947269	0.925642
FKL00977	ORNIDAZOLE	0.461213	0.850437	0.755755
FKL00978	OXANTEL PAMOATE	0.410504	0.963267	0.792273
FKL00979	PROTRYPTYLINE HYDROCHLORIDE	0.502264	0.874013	0.844668
FKL00980	PHYTONADIONE	0.613341	0.927902	0.84308
FKL00981	DENATONIUM BENZOATE	1.11078	1.01295	0.851019
FKL00982	MESALAMINE	0.907938	0.976739	0.868484
FKL00983	ETHAMIVAN	0.724419	0.985159	0.803387
FKL00984	TYLOXAPOL	1.00453	0.99779	0.744641
FKL00985	THIAMYLAL SODIUM	0.777543	0.753605	0.69701
FKL00986	ASTEMIZOLE	0.813764	0.990212	0.838317
FKL00987	ACECAINIDE HYDROCHLORIDE	0.886206	0.849595	0.854194
FKL00988	FLUROTHYL	0.804105	0.922008	0.781159
FKL00989	ALPRENOLOL	0.849985	0.927902	0.800212
FKL00990	AMIODARONE HYDROCHLORIDE	0.750981	0.978423	0.746229
FKL00991	BUSPIRONE HYDROCHLORIDE	0.680954	0.853805	0.739878
FKL00992	LOXAPINE SUCCINATE	0.639903	0.773813	0.777984
FKL00993	DIAZOXIDE	0.753396	0.760341	0.785922
FKL00994	DILTIAZEM HYDROCHLORIDE	0.859644	0.864751	0.868484
FKL00995	GLYBURIDE	0.968307	0.92706	0.911352
FKL00996	MIANSERIN HYDROCHLORIDE	0.775128	0.948111	0.884361
FKL00997	VESAMICOL HYDROCHLORIDE	0.789617	0.959057	0.35565
FKL00998	NIZATIDINE	0.548144	0.884117	0.64144
FKL00999	PENTYLENETETRAZOL	0.13281	0.11283	-0.0492194
FKL01001	TACRINE HYDROCHLORIDE	0.859644	0.928744	0.762106
FKL01002	DIMERCAPROL	0.891035	0.975055	0.876422
FKL01003	METOLAZONE	0.80652	0.940533	0.917703
FKL01004	AMOXAPINE	0.76064	0.791496	0.593808
FKL01005	BUTYL PARABEN	0.743737	0.666877	0.546176
FKL01006	DECAMETHONIUM BROMIDE	0.777543	0.619724	0.695422
FKL01007	CARBADOX	0.67371	0.845385	0.685896
FKL01008	ENROFLOXACIN	0.678539	0.852963	0.763694
FKL01009	DEXPANTHENOL	0.811349	0.98937	0.825615
FKL01010	NONOXYNOL-9	0.876547	1.03231	0.876422
FKL01011	DOCOSANOL	0.859644	0.874013	0.774808
FKL01012	ANIRACETAM	0.594024	0.625618	0.584282
FKL01013	PENTOXIFYLLINE	0.758225	1.02726	0.68272
FKL01014	AZTREONAM	0.664051	0.976739	0.657317
FKL01015	CEFAZOLIN SODIUM	0.808935	0.953163	0.733527
FKL01016	TUBOCURARINE CHLORIDE	0.639903	0.874013	0.676369
FKL01017	TOLMETIN SODIUM	0.944159	0.845385	0.873247
FKL01018	MOROXYDINE HYDROCHLORIDE	0.98054	0.959411	0.90859
FKL01019	FAMPROFAZONE	1.02469	1.00203	0.951542
FKL01020	HYDROXYPROGESTERONE	0.97357	0.928412	0.920154
FKL01021	ACEMETACIN	0.76445	0.948561	0.883811
FKL01022	LOBELINE HYDROCHLORIDE	0.90851	1.12525	0.898678
FKL01023	ENOXOLONE	0.896892	0.915238	0.806167
FKL01024	MEBHYDROLIN NAPHTHALENESULFONATE	0.978217	1.09736	0.968062
FKL01025	SUXIBUZONE	0.885274	1.03458	0.754956
FKL01026	TODRALAZINE HYDROCHLORIDE	1.04095	0.888889	0.850771
FKL01027	TOLFENAMIC ACID	0.943363	1.04388	0.96641
FKL01028	URAPIDIL HYDROCHLORIDE	0.945687	0.85789	0.979626
FKL01029	ZOPICLONE	0.906186	0.942362	0.859031
FKL01030	HEXAMETHONIUM BROMIDE	0.957305	0.910588	0.921806
FKL01031	CYPROTERONE	0.994482	0.957861	0.90859
FKL01033	RIBOSTAMYCIN SULFATE	0.566947	0.6099	0.546806
FKL01034	TULOBUTEROL	0.889922	0.97956	0.824339
FKL01035	GLICLAZIDE	0.989834	0.935387	0.882159
FKL01036	TRIMEBUTINE MALEATE	0.857392	0.959411	0.910242
FKL01037	PROTIONAMIDE	0.859715	0.975685	0.844163
FKL01038	PROXYPHYLLINE	0.964275	0.933837	0.882159
FKL01039	MOXISYLYTE HYDROCHORIDE	0.882951	0.944687	0.897026
FKL01040	CHLORMEZANONE	0.855068	0.934612	0.840859
FKL01041	CARNITINE (dl) HYDROCHLORIDE	0.957305	0.778068	0.624449
FKL01042	FLOPROPIONE	0.906186	0.947012	0.897026
FKL01043	GLAFENINE	0.901539	0.962511	0.827643
FKL01044	PIROMIDIC ACID	0.862039	1.03458	0.901982
FKL01045	BUCLADESINE	0.492594	0.396784	0.622797
FKL01046	PRIDINOL METHANESULFONATE	0.857392	0.937712	0.868943
FKL01047	ANCITABINE HYDROCHLORIDE	0.834156	0.955536	0.821035
FKL01048	NIMUSTINE	0.824862	1.04621	0.887115
FKL01049	BETAMIPRON	0.936393	1.00048	0.854075
FKL01050	REBAMIPIDE	0.810921	1.09658	0.847467
FKL01051	CARMOFUR	0.855068	0.97336	0.837555
FKL01052	BUCETIN	0.885274	1.03148	0.898678
FKL01053	LORGLUMIDE SODIUM	0.808597	0.923762	0.764868
FKL01054	KAINIC ACID	0.806274	0.914463	0.771476
FKL01055	SECNIDAZOLE	0.841127	0.939262	0.817731
FKL01056	TOLPERISONE HYDROCHLORIDE	0.701714	0.874164	0.743392
FKL01057	INOSINE	0.910834	0.975685	0.789648
FKL01058	THIODIGLYCOL	0.943363	0.948561	0.754956
FKL01059	SULFAPHENAZOLE	0.862039	0.889664	0.827643
FKL01060	HEPTAMINOL HYDROCHLORIDE	0.927098	0.98266	0.880507
FKL01061	AJMALINE	0.724949	0.888889	0.799559
FKL01062	gamma-AMINOBUTYRIC ACID	0.717979	0.656398	0.698789
FKL01063	BERBERINE CHLORIDE	0.880627	1.00668	0.811123
FKL01064	PROTOPORPHYRIN IX	0.889922	0.920663	0.868943
FKL01065	GLUTATHIONE	0.964275	0.878039	0.822687
FKL01066	RETINYL ACETATE	0.77142	0.992735	0.738436
FKL01067	THIOCTIC ACID	0.704037	0.818367	0.698789
FKL01068	CEPHARANTHINE	0.783038	0.898963	0.771476
FKL01069	LIPOAMIDE	0.76445	0.881139	0.75
FKL01070	PANTETHINE	0.151031	0.586651	0.00495595
FKL01071	OXELAIDIN CITRATE	0.645948	0.960186	0.756608
FKL01072	PYRITINOL	0.0673831	0.640899	0.39978
FKL01073	CORTISONE	0.84345	1.03071	0.847467
FKL01074	AMINOHYDROXYBUTYRIC ACID	0.866686	0.995835	0.849119
FKL01075	BUFEXAMAC	0.762126	0.861765	0.759912
FKL01076	PIPEMIDIC ACID	0.722626	0.893539	0.73348
FKL01077	CAMYLOFINE DIHYDROCHLORIDE	0.520476	0.764894	0.720264
FKL01078	ALOIN	0.518153	0.813717	0.715308
FKL01079	MECLOFENOXATE HYDROCHLORIDE	0.780714	0.888114	0.781388
FKL01080	CEPHALOSPORIN C SODIUM	0.796979	0.942362	0.753304
FKL01081	KHELLIN	0.94104	0.97491	0.773128
FKL01082	BERGAPTEN	0.841127	1.00203	0.784692
FKL01083	OXIGLUTATIONE DISODIUM SALT	0.65989	0.869515	0.655837
FKL01084	BROXYQUINOLINE	0.752832	0.964836	0.7913
FKL01085	OCTOPAMINE HYDROCHLORIDE	0.592507	0.840066	0.662445
FKL01086	HYDROQUINIDINE	0.55533	0.814492	0.736784
FKL01087	PROTOVERATRINE A	0.557653	0.857115	0.721916
FKL01088	DROFENINE HYDROCHLORIDE	0.773744	1.00978	0.789648
FKL01089	ETHAVERINE HYDROCHLORIDE	0.299739	0.662598	0.446035
FKL01090	FENDILINE HYDROCHLORIDE	0.924775	0.896639	0.660793
FKL01091	ACETAMINOSALOL	0.722626	0.914463	0.695485
FKL01093	ACETYL-L-LEUCINE	0.587859	0.786593	0.670705
FKL01094	METAMPICILLIN SODIUM	0.629683	0.834641	0.688877
FKL01095	ELLAGIC ACID	0.720302	0.875714	0.659141
FKL01096	BENZYL ISOTHIOCYANATE	0.83648	0.818367	0.743392
FKL01097	ARTEMISININ	0.80395	0.943137	0.688877
FKL01098	CHROMOCARB	0.900383	1.28219	0.775478
FKL01099	PYRITHYLDIONE	0.226054	0.875749	0.196798
FKL01100	BROMOPRIDE	0.3659	1.05988	0.976962
FKL01101	CLOFOCTOL	0.197318	0.235778	0.110113
FKL01102	D-PHENYLALANINE	0.316092	1.11153	0.962905
FKL01103	SPAGLUMIC ACID	0.235632	0.523204	0.0937134
FKL01104	GABOXADOL HYDROCHLORIDE	0.51341	1.32822	1.10113
FKL01105	RAMIFENAZONE	0.101533	0.206587	0.0937134
FKL01106	CYTISINE	1.00383	1.37313	0.995705
FKL01107	beta-ESCIN	0.126437	0.211078	0.0890277
FKL01108	METHOPRENE (S)	0.687739	0.871257	0.522452
FKL01109	ARTENIMOL	0.927203	1.09918	0.955877
FKL01110	TELENZEPINE HYDROCHLORIDE	0.944444	0.863398	1.06833
FKL01111	SILIBININ	1.0364	1.13623	1.05896
FKL01112	DICHLORISONE ACETATE	0.908046	0.926272	1.04256
FKL01113	NIFUROXAZIDE	0.984674	1.27545	1.0613
FKL01114	METERGOLINE	0.994253	1.22717	1.00273
FKL01115	DICHLOROPHENE	0.978927	1.04978	1.02616
FKL01116	MECYSTEINE HYDROCHLORIDE	0.931034	1.08009	0.901991
FKL01117	PREGNENOLONE	0.704981	0.632111	0.92542
FKL01118	VINCAMINE	0.318008	0.186377	0.147599
FKL01119	BENFLUOREX HYDROCHLORIDE	0.938697	0.968937	0.988676
FKL01120	DROPROPIZINE	1.03448	0.650075	1.12222
FKL01121	DINITOLMIDE	1.07854	0.565868	0.559938
FKL01122	FORMESTANE	0.0977011	0.190868	0.0866849
FKL01123	PIPENZOLATE BROMIDE	0.858238	1.13174	0.848106
FKL01124	BAMBUTEROL HYDROCHLORIDE	0.722222	1.00711	0.812964
FKL01125	DIOSMIN	0.770115	0.912799	0.447481
FKL01126	TROXERUTIN	0.917625	0.845434	0.0890277
FKL01127	NIFENAZONE	0.0996169	0.197605	0.166341
FKL01128	IDEBENONE	0.837165	1.05651	0.648965
FKL01129	OXYPHENONIUM BROMIDE	0.894636	0.638847	0.121827
FKL01130	CARBIMAZOLE	0.921456	0.902695	0.948848
FKL01131	LUFENURON	0.850575	1.0116	0.962905
FKL01132	NIMESULIDE	0.890805	0.691617	1.01913
FKL01133	PRONETALOL HYDROCHLORIDE	0.737548	0.811751	0.852792
FKL01134	TRICLABENDAZOLE	0.863985	0.72979	1.09645
FKL01135	HOMIDIUM BROMIDE	0.982759	0.288548	0.693479
FKL01136	FURALTADONE	0.565134	0.304266	0.494338
FKL01137	CHAULMOSULFONE	0.969349	0.810629	0.878563
FKL01138	BUFLOMEDIL HYDROCHLORIDE	0.90613	0.732036	0.988676
FKL01139	d-LIMONENE	0.0249042	0.178518	0.149941
FKL01140	OXALAMINE CITRATE	0.754789	0.642216	0.955877
FKL01141	NAFTOPIDIL DIHYDROCHLORIDE	0.83908	0.355913	0.880906
FKL01142	FIROCOXIB	0.614943	0.473802	1.06365
FKL01143	METICRANE	0.871648	0.40756	0.766107
FKL01144	TRIMETAZIDINE DIHYDROCHLORIDE	0.950192	0.837575	0.988676
FKL01145	OXEDRINE	0.0881226	0.194237	0.0983991
FKL01146	IDAZOXAN HYDROCHLORIDE	0.931034	1.06886	0.812964
FKL01147	IFENPRODIL TARTRATE	-0.0363985	0.119012	0.0843421
FKL01148	MEVASTATIN	0.741379	1.02058	0.927763
FKL01149	PHENOTHRIN	0.750958	0.871257	0.887934
FKL01150	EFAROXAN HYDROCHLORIDE	0.668582	0.813997	1.04022
FKL01151	ALEXIDINE HYDROCHLORIDE	0.0344828	0.136976	0.0890277
FKL01152	CHLOROPYRAMINE HYDROCHLORIDE	0.731801	0.922904	1.00976
FKL01153	CLORGILINE HYDROCHLORIDE	0.867816	1.48428	0.843421
FKL01154	CLEMIZOLE HYDROCHLORIDE	0.507663	1.24401	1.02616
FKL01155	NIALAMIDE	-0.0766284	0.101048	0.0819992
FKL01156	CHLORALOSE	0.222222	1.07335	0.883249
FKL01157	ETICLOPRIDE HYDROCHLORIDE	0.396552	0.13024	0.236626
FKL01158	OROTIC ACID	0.210728	1.03181	0.92542
FKL01159	EPIESTRIOL	0.350575	0.876871	0.878563
FKL01160	DEFERIPRONE	0.51341	0.936377	0.866849
FKL01161	TOSYLCHLORAMIDE SODIUM	0.888889	1.25861	0.90902
FKL01162	CHINIOFON	0.909962	0.829716	0.962905
FKL01163	CINCHOPHEN	0.693487	0.855539	0.991019
FKL01164	CARZENIDE	0.6341	0.864521	1.00273
FKL01165	CARSALAM	-0.0114943	0.111153	0.187427
FKL01166	beta-NAPHTHOL	0.48659	0.119012	0.810621
FKL01167	TIRATRICOL	0.66092	0.784805	0.960562
FKL01168	SECURININE	0.394636	0.127994	0.229598
FKL01169	ANISODAMINE HYDROBROMIDE	0.871648	0.826347	0.831706
FKL01170	AMBROXOL HYDROCHLORIDE	0.800766	0.141467	0.894963
FKL01171	FIPEXIDE HYDROCHLORIDE	0.869732	0.449102	0.691136
FKL01172	FOSFOSAL	0.668582	0.635479	1.1105
FKL01173	HEXETIDINE	0.745211	0.641093	0.927763
FKL01174	PROPOXUR	0.574713	0.500749	0.142913
FKL01175	ZARDAVERINE	0.829502	0.805015	0.70285
FKL01176	EXALAMIDE	1.04044	0.478656	0.646391
FKL01177	HEXESTROL	0.976535	1.30455	1.2697
FKL01178	CIANIDANOL	1.36795	0.650198	0.659216
FKL01179	ETHACRIDINE LACTATE	1.02646	1.42628	1.18761
FKL01180	2-THIOURACIL	1.01448	1.22708	1.08245
FKL01181	DIBEKACIN	1.14828	1.40692	1.21326
FKL01182	DEQUALINIUM CHLORIDE	1.11633	1.13854	1.18505
FKL01183	CLENBUTEROL HYDROCHLORIDE	1.01048	1.13577	0.949066
FKL01184	CYSTINE	0.942586	0.538142	0.705387
FKL01185	ZAPRINAST	0.918622	1.15652	1.25944
FKL01186	CEFALONIUM	0.994508	1.22292	1.07988
FKL01187	TIOXOLONE	0.996505	1.07075	1.12605
FKL01188	SODIUM TETRADECYL SULFATE	0.934598	0.939328	1.04141
FKL01189	CLOFIBRIC ACID	1.07039	1.25889	1.11066
FKL01190	PENTAMIDINE ISETHIONATE	0.976535	0.332016	1.0055
FKL01191	BITOSCANATE	1.00449	1.03617	1.04141
FKL01192	METACETAMOL	1.09236	0.852174	1.13631
FKL01193	AMINOPTERIN	1.01648	0.913043	1.06193
FKL01194	ACEXAMIC ACID	0.928607	0.655731	0.497618
FKL01195	PROPENTOFYLLINE	1.13829	0.788538	1.07988
FKL01196	CLOPERASTINE HYDROCHLORIDE	0.994508	0.904743	1.10297
FKL01197	BENFOTIAMINE	0.892661	0.232411	0.151337
FKL01198	ERYTHROMYCIN STEARATE	0.972541	1.41245	1.01063
FKL01199	CYCLANDELATE	1.09236	0.792688	0.967021
FKL01200	AMINOTHIAZOLE	0.76685	0.319565	0.93111
FKL01201	PRASTERONE ACETATE	0.984523	1.03063	1.0568
FKL01202	DOXIFLURIDINE	0.882676	0.776087	0.93624
FKL01203	PRASTERONE	0.990514	0.794071	1.20557
FKL01204	CITIOLONE	1.03844	1.49822	1.05423
FKL01205	HYDROXYTOLUIC ACID	1.0025	0.854941	1.05423
FKL01206	IPRONIAZID SULFATE	1.04044	1.15791	0.969586
FKL01207	CHLORQUINALDOL	0.874688	0.686166	1.00037
FKL01208	NIFLUMIC ACID	1.00649	1.21877	1.07219
FKL01209	HYDRASTININE HYDROCHLORIDE	0.261608	0.228261	0.387321
FKL01210	SULMAZOLE	0.932601	1.18972	0.902895
FKL01212	PASINIAZID	0.988517	1.18281	1.05167
FKL01213	IPRIFLAVONE	0.0758862	0.233794	0.100037
FKL01214	PIMETHIXENE MALEATE	0.776835	1.26304	0.990106
FKL01215	BERGENIN	0.948577	1.16482	0.964456
FKL01216	ORBIFLOXACIN	0.942586	1.08182	1.08245
FKL01217	PEMPIDINE TARTRATE	0.952571	1.00296	0.933675
FKL01218	MIZORIBINE	0.455317	0.271146	0.161598
FKL01220	DIMPYLATE	0.890664	0.756719	0.815683
FKL01221	CHLORPYRIFOS	0.459311	0.532609	0.623305
FKL01222	FENTHION	0.904643	1.00435	1.01832
FKL01223	GUANIDINE HYDROCHLORIDE	0.94658	1.14407	1.02089
FKL01224	DIBUTYL PHTHALATE	0.297554	0.217194	0.223159
FKL01225	DIACERIN	0.930604	0.892292	1.07732
FKL01226	EFLOXATE	0.307539	0.528458	0.230854
FKL01227	ISAXONINE	0.527209	1.04308	0.63613
FKL01228	METITEPINE MALEATE	0.912631	0.885375	0.90546
FKL01229	DIACETAMATE	1.01248	0.882609	1.14144
FKL01230	CETRIMONIUM BROMIDE	0.794808	1.07628	0.964456
FKL01231	ACRIFLAVINIUM HYDROCHLORIDE	0.960559	1.02095	0.946501
FKL01232	AMINOPYRINE	0.980529	0.836957	0.977281
FKL01233	URETHANE	0.736895	0.301581	0.790033
FKL01234	DIPYROCETYL	0.736895	0.633597	0.238549
FKL01235	MEPIROXOL	0.810784	0.571344	0.556614
FKL01236	QUININE ETHYL CARBONATE	1.02247	0.835573	0.818248
FKL01237	GALLIC ACID	0.940589	0.794071	0.92085
FKL01239	FTAXILIDE	0.944583	0.812055	0.8952
FKL01240	SULFANILAMIDE	1.04044	0.987747	0.92085
FKL01241	THEOBROMINE	0.862706	1.02095	0.836204
FKL01242	OLEANDOMYCIN PHOSPHATE	0.627059	1.05692	0.807988
FKL01243	ARECOLINE HYDROBROMIDE	0.525212	0.177075	0.00256504
FKL01244	CARBETAPENTANE CITRATE	0.864703	0.932411	0.892635
FKL01245	MILTEFOSINE	0.908637	1.09289	0.866984
FKL01246	MEPHENESIN	0.884673	0.841107	0.774643
FKL01247	SULFAGUANIDINE	0.237644	0.210277	0.100037
FKL01248	ANISINDIONE	0.990514	1.0168	0.843899
FKL01249	ETHISTERONE	0.84673	1.05553	0.892635
FKL01250	ACADESINE	0.928607	1.08874	0.63613
FKL01251	ORNITHINE	0.750874	0.944862	0.851594
FKL01252	PIRIBEDIL HYDROCHLORIDE	0.782826	1.0002	0.784903
FKL01253	PHTHALYLSULFACETAMIDE	0.916625	1.01265	0.772078
FKL01254	BUTYLATED HYDROXYTOLUENE	0.649026	0.201976	0.0641261
FKL01255	LONIDAMINE	1.0005	0.69585	0.764383
FKL01256	Oxyphenisatine	1.01749	1.36486	0.977629
FKL01257	Arabinosyluracil	1.05532	1.29887	1.09172
FKL01258	Harmane	0.932388	0.697278	0.986577
FKL01259	Tetrahydroharmine	0.143735	0.225461	0.187919
FKL01260	Tinoridine	0.947518	1.36376	1.04474
FKL01261	Amanozine	1.02317	1.03272	0.946309
FKL01262	Fluorouracilacetate	0.898345	0.692879	0.829978
FKL01263	Deanol benzilate	0.975887	1.09321	1.08054
FKL01264	Apoptosis Activator II	1.01182	1.06131	0.964206
FKL01265	Benaxibine	0.919149	1.21419	1.09172
FKL01266	n-Acetyltryptamine	0.883215	0.873247	0.995526
FKL01267	Sulfaethidole	0.3026	0.663184	0.317673
FKL01268	Furazolidone	0.877541	0.995326	0.82774
FKL01269	Daphnetin	1.0591	1.11081	0.939597
FKL01270	Testosterone acetate	0.96643	1.35826	0.9217
FKL01271	Parthenolide	0.977778	1.29337	0.955257
FKL01272	Procodazole	0.930496	0.464119	0.53915
FKL01273	Chrysophanol	0.177778	0.247457	0.147651
FKL01274	Emodin	0.395272	0.327743	0.391499
FKL01275	Vanillylmandelic acid	1.00047	0.724773	0.926174
FKL01276	Caffeic acid	0.9513	0.997525	0.944072
FKL01277	Adrenalone	0.240189	0.22766	0.203579
FKL01278	Alizarin	0.962648	1.07011	0.970917
FKL01279	UVINUL-D-49	0.805674	1.05472	0.814318
FKL01280	2-Benzoxazolinone	1.16123	1.19329	0.693512
FKL01281	Lawsone	0.380142	0.841353	0.559284
FKL01282	Nordihydroguaiaretate	0.591962	0.923838	0.395973
FKL01283	Phloretin	0.871868	0.874347	0.957494
FKL01284	Isocycloheximide	0.888889	0.844652	0.143177
FKL01285	Epicatechin	1.02317	1.02722	0.496644
FKL01286	Plumbagin	1.04397	1.08441	0.861298
FKL01287	Lapachol	0.922931	1.18669	0.986577
FKL01288	Pinoline	0.964539	0.211163	0.646532
FKL01289	Monocrotaline	0.854846	0.174869	0.178971
FKL01290	Morin	0.883215	0.777564	0.82774
FKL01291	Harmaline	1.00615	0.847952	1.02461
FKL01292	3-Isobutyl-1-methyl-3,9-dihydro-purine-2,6-dione	0.667612	0.381633	0.60179
FKL01293	Amiloride hydrochloride	0.75461	0.718174	0.834452
FKL01294	Galactitol	0.811348	0.712675	0.872483
FKL01295	Urocanic acid	0.467139	0.349739	0.165548
FKL01296	Neostigmine Mesilate	0.934279	0.649986	0.914989
FKL01297	Ethisterone	0.119149	0.17267	0.161074
FKL01298	Quinoxidine	0.913475	0.634589	0.919463
FKL01299	1-((E)-2-Chloro-1,2-diphenyl-vinyl)-4-methoxy-benzene	0.514421	0.163871	0.261745
FKL01300	Tegafur	0.938061	0.45972	0.655481
FKL01303	Amendol	0.824586	0.197965	0.800895
FKL01304	3-(1,5-Dimethyl-3-oxo-2-phenyl-2,3-dihydro-1H-pyrazol-4-yl)-2-thioxo-thiazolidin-4-one	0.854846	0.591696	0.751678
FKL01305	Tifenamil	1.03262	0.200165	0.778523
FKL01306	Etafenone	0.556028	0.405829	0.489933
FKL01307	Demoxepam	0.873759	0.813858	0.787472
FKL01308	Pyrimidant	0.18156	0.239758	0.223714
FKL01309	Tubermycin B	0.75461	0.920539	0.510067
FKL01310	Salicylidene salicylhydrazide	0.189125	0.394831	-0.00223714
FKL01311	Auraptene	0.713002	0.709376	0.53915
FKL01312	Opiniazide	0.822695	1.04262	0.61745
FKL01313	Giparmen	1.00615	0.552103	0.796421
FKL01314	Fuberidazole	0.955083	0.861149	0.821029
FKL01315	Vanitiolide	0.892671	0.703877	0.628635
FKL01316	Teomorfolin	0.705437	0.670883	0.199105
FKL01317	Tenonitrozole	0.805674	0.644487	0.49217
FKL01318	Cycinchophene	-0.00378251	0.126478	-0.0626398
FKL01319	Aceclidine Salicylate	0.745154	0.806159	0.691275
FKL01320	Butamirate Citrate	0.382033	0.91504	0.174497
FKL01321	Quiditene	0.868085	0.840253	0.729306
FKL01322	Aspamin A	0.0851064	0.239758	0.0872483
FKL01326	Aminophosphonopropionic acid	0.429314	0.268353	0.288591
FKL01327	Phthiocol	-0.0245863	0.122079	-0.0805369
FKL01328	Spinizarine	0.661939	0.602695	0.57047
FKL01329	Naphthylin	0.539007	0.178169	-0.00223714
FKL01330	Peucedanin	0.773522	0.944735	0.662192
FKL01331	8-Nitrotheophylline	1.13664	1.04152	0.61745
FKL01332	Dazmegrel	0.979669	0.668683	0.478747
FKL01333	BAY-1518	0.955083	0.656585	0.782998
FKL01334	Diethyl-[1,2,4]triazolo[4,3-a]quinoxalin-4-yl-amine	0.805674	0.623591	0.668904
FKL01335	Estradiol	0.665721	0.529007	0.369128
FKL01336	GT-44	0.667612	0.485015	0.541387
FKL01337	Amantadine	0.782979	0.778664	0.545861
FKL01338	Idramantone	1.04775	0.755568	1.01119
FKL01339	Vesamicol	0.478487	0.232059	0.0111857
FKL01340	Diludine	0.904019	0.318944	0.715884
FKL01341	Isoguanosine	1.00716	0.898593	1.12346
FKL01342	9-Dihydroxypropyladenine	0.571136	0.565437	0.640523
FKL01343	Hispidulin	0.804504	0.262809	0.94045
FKL01344	Scoparone	0.998976	0.761879	0.808279
FKL01345	4,7-Dimethyl-[1,2,5]oxadiazolo[3,4-d]pyridazine 3,5,6-trioxide	0.93347	1.02867	1.07262
FKL01347	Carbacetam	1.08495	0.849482	1.04466
FKL01348	Indocaine	0.644831	0.481816	0.902324
FKL01349	Amtizole	0.792221	0.314574	0.551561
FKL01350	Zeranol	0.949846	0.99416	0.879448
FKL01351	Mebicar	0.966223	1.13087	0.828613
FKL01352	Baicalein	0.992835	1.17733	1.08025
FKL01353	Acetic acid 2-[(pyridine-3-carbonyl)-amino]-ethyl ester	0.980553	1.17069	1.09296
FKL01354	Costunolide	1.03582	1.05654	1.04212
FKL01355	Bumecaine	0.980553	1.01938	1.0167
FKL01356	XC-386	0.159672	0.549509	0.238925
FKL01357	Gamma-Fagarine	1.03582	0.761879	0.749818
FKL01358	Haplopine	0.93347	0.606583	0.434641
FKL01359	Skimmianine	0.366428	0.222989	0.244009
FKL01360	NSC-184849	0.974411	0.526945	1.0167
FKL01361	Necrostatin-1	1.24872	0.719405	0.98366
FKL01362	Fervenulin	0.792221	0.585346	0.927741
FKL01363	Fluviol A	0.927329	0.59331	1.10058
FKL01364	Vasicinone	1.04606	0.74197	1.04466
FKL01365	Flindersine	1.08905	0.532254	1.00145
FKL01366	7-Methoxy-8-prenyloxycoumarin	0.994882	1.05787	0.775236
FKL01367	Isotrimethoprim	1.05629	0.703478	0.676107
FKL01368	Angelicin	0.802456	0.672949	0.584604
FKL01369	Ethinylestradiol	0.88434	1.18397	1.02941
FKL01370	Helenin	1.04811	0.747279	0.854031
FKL01371	Imperatorin	1.06244	1.39766	1.05229
FKL01372	Levonorgestrel	1.0522	1.20919	1.065
FKL01373	Deacetoxymatricarin	0.929376	1.04327	0.904866
FKL01374	Chloramphenicol	0.0839304	0.205734	0.373638
FKL01375	(s)-Timolol maleate	1.04197	1.25564	1.08533
FKL01376	Harmine	0.372569	0.398195	0.315178
FKL01377	Dihydrocarbamazepine	0.0839304	0.185824	0.0915033
FKL01378	Fosenazide	0.0716479	0.185824	0.109296
FKL01379	NIP-200	1.11975	0.925139	0.970951
FKL01380	5-Alpha-Epoxyalantolactone	0.372569	0.391558	0.358388
FKL01381	Arglabin	0.798362	0.655694	0.759985
FKL01382	Sulfasuccinamide	0.21085	0.226971	0.0965868
FKL01383	8-Oxoadenine	0.708291	0.690204	0.744735
FKL01384	Isopentenyladenine	1.0174	0.876029	0.88199
FKL01385	Triadimefon	1.05015	1.05256	0.83878
FKL01386	Coronopilin	0.843398	0.642421	0.907407
FKL01387	Bupivacaine	1.02354	1.22246	0.981118
FKL01388	Diferidin	0.411464	0.787098	0.859114
FKL01389	Butinoline	0.499488	0.46987	0.183007
FKL01390	Benzomopine	1.13408	0.832227	1.0345
FKL01392	4'-Hydroxychalcone	0.689867	0.623839	0.889615
FKL01393	Isonicotinoyl Gaba	0.792221	0.887975	0.747277
FKL01394	Gaba-picolinoyl-N	0.601842	0.942394	0.808279
FKL01395	Aniracetam	0.831116	1.31272	0.879448
FKL01396	Terbacil	0.788127	0.903902	0.599855
FKL01397	Carboxin	0.09826	0.23759	0.134713
FKL01398	Procodazole-ethyl-ester	1.14841	0.440669	0.244009
FKL01399	7-Acetoxycoumarin	0.925281	0.921157	0.89724
FKL01400	Triacanthine	0.704197	0.553491	0.551561
FKL01401	Piperazide	0.141249	0.16326	0.0686275
FKL01402	Metronidazole Benzoate	0.560901	0.883993	0.915033
FKL01403	3-Phenylsydnone	0.843398	0.631802	0.681191
FKL01404	Fusaric acid	0.622313	0.817627	0.841322
FKL01405	Dioxidine	0.202661	0.388904	0.226216
FKL01406	Ipriflavone	1.10133	1.03265	1.04975
FKL01407	7-Butoxy-5-hydroxy-2-phenyl-chromen-4-one	0.415558	0.215025	0.132171
FKL01408	Nicorandil	0.0184237	0.246881	0.104212
FKL01409	Bonaphton	-0.0286592	0.144677	0.0482934
FKL01410	Tioxidazole	-0.0573183	0.131404	0.0127088
FKL01411	Fenticlor	0.728762	0.854792	0.620189
FKL01412	10-Carboxymethylacridanone	0.577277	0.950358	0.777778
FKL01413	Albendazole sulfone	0.0470829	0.195115	0.0915033
FKL01414	Frentizole	0.917093	1.3605	0.907407
FKL01415	Squamolone	1.10542	0.659676	0.833696
FKL01416	Eterobarb	1.03992	1.20919	1.14379
FKL01417	2-(4-Methoxy-phenyl)-1-(2,4,6-trihydroxy-phenyl)-ethanone	0.325486	0.274754	0.116921
FKL01418	Biochanin A	-0.0798362	0.120786	0.00254176
FKL01419	Aprofene	0.0614125	0.269445	0.0813362
FKL01420	Benzoclidine	0.931423	0.856119	0.963326
FKL01421	Norantiffein	1.01945	1.06318	1.0167
FKL01422	Protozide	0.947799	0.992832	0.976035
FKL01423	Vanillin isoniazid	0.220099	0.246199	0.260263
FKL01424	Acroteben	1.01911	1.26067	1.03292
FKL01425	Salinazid	1.05795	1.30903	1.21456
FKL01426	Ftivazide	0.974723	1.4739	1.19287
FKL01427	Flavoteben	0.974723	1.25188	1.04919
FKL01428	Oxyphemedol	1.04131	1.35739	1.03563
FKL01429	Estrone	0.811961	1.62337	1.12239
FKL01430	Tanachin	1.00801	1.44752	0.886522
FKL01431	1-(5-Methoxy-1H-indol-3-yl)-2-(3-methyl-piperidin-1-yl)-ethanone	0.73058	0.456127	0.786212
FKL01432	Isbufylline	0.952528	0.782561	0.98141
FKL01433	Dihydroxypropyltheobromine	0.739827	0.630885	1.04648
FKL01434	Monastrol	0.89889	0.945228	0.929899
FKL01435	1,9-Pyrazoloanthrone	0.995068	1.24968	1.01123
FKL01436	Chlorprothixene	0.737978	0.856201	0.653369
FKL01437	Aconiazide	0.963625	1.33431	1.06003
FKL01438	6-Hydroxy-2-(4-hydroxy-phenyl)-chromen-4-one	0.786067	0.962814	0.978699
FKL01439	Desoxycortone	0.17201	0.212127	0.206042
FKL01440	Lidocaine	1.01356	0.906759	0.975988
FKL01441	Hexahydrosiladifenidol	0.98397	0.457227	0.886522
FKL01442	Isofervenulin	0.0758323	0.180253	0.116576
FKL01443	Tritiozine	0.94143	0.556146	0.951588
FKL01444	Phenylbiguanide	0.101726	0.19564	0.170798
FKL01445	m-Chlorophenylbiguanide	1.08755	0.201136	0.927188
FKL01446	Evernic acid	0.85635	0.610002	0.577459
FKL01449	Chrysin	0.678792	0.751786	0.8567
FKL01450	Daidzein	0.0721332	0.170361	0.105732
FKL01452	Genistein	0.895191	1.17494	0.807901
FKL01453	Oxitriptan	0.0554871	0.164865	0.108443
FKL01454	Matrine	0.993218	1.32662	1.17661
FKL01455	Sophoridine	0.837855	1.25957	1.0275
FKL01456	Synephrine	0.68434	0.934237	0.707591
FKL01457	Sulbactam	0.874846	1.14307	0.862122
FKL01458	4,5-Dichloro-benzothiazol-2-ylamine	0.545623	1.17494	0.593726
FKL01459	Cyproheptadine	0.623305	1.1013	0.715724
FKL01460	Gastrodin	0.752774	1.48049	0.891944
FKL01461	Ganciclovir	0.869297	1.15955	0.70488
FKL01462	Etofylline	0.852651	1.05514	0.853989
FKL01463	Matricarin	0.965475	1.21671	0.745546
FKL01464	Albendazole	0.852651	1.12658	0.9055
FKL01465	Oxymatrine	0.930333	1.35629	0.894655
FKL01466	Dehydroandrographolide	0.806412	0.540758	0.637103
FKL01467	Ethylnorantifeine	0.527127	0.51438	0.235864
FKL01468	Etocarlide	0.799014	0.47811	0.542215
FKL01469	Sulfalene	0.852651	0.558344	0.821456
FKL01470	Melatonin	0.776819	0.583623	0.875678
FKL01471	Tryptophol	0.969174	0.680344	0.835012
FKL01472	Metiapril	0.854501	0.741894	0.685902
FKL01473	5-Benzyloxytryptamine	0.81566	0.691335	0.862122
FKL01474	Luteolin	0.913687	0.897967	0.761813
FKL01475	2-Phenylindole	0.262639	0.363803	0.116576
FKL01476	Cabreuvin	0.449445	0.368199	0.0894655
FKL01477	Hymecromone	0.872996	1.19912	0.713013
FKL01478	Chalcone	0.830456	1.38047	0.935321
FKL01479	N-phenylanthranilic acid	0.136868	0.223118	0.17622
FKL01481	Betaxolol Hydrochloride	0.693588	0.847408	0.807901
FKL01482	Orsellinate-Beta-methyl	0.884094	1.09141	0.826878
FKL01483	Ethacridine	0.0610358	0.170361	0.0975988
FKL01484	Biotin	0.780518	0.804543	0.826878
FKL01485	Doxofylline	0.656597	0.581425	0.544926
FKL01486	Gabapentin	0.458693	0.724308	0.58017
FKL01488	Isosorbide-2-mononitrate	0.0351418	0.136289	0.203331
FKL01489	Pentoxifylline	0.736128	0.834219	0.824167
FKL01490	Amrinone	0.364365	0.891372	0.458172
FKL01491	Broxuridine	0.919236	0.264884	0.797057
FKL01493	Azacyclonol	0.708385	0.222019	0.623548
FKL01494	Bromotheamine	0.101726	0.119802	-0.0894655
FKL01495	Xantobin	0.695438	0.681443	0.650658
FKL01496	Dipicolinic acid	-0.0277435	0.280271	-0.0948877
FKL01497	Santonin	0.416153	0.208829	0.807901
FKL01498	Fluoxetine	0.952528	0.921048	0.813323
FKL01499	Nevirapine	0.922935	1.01667	0.826878
FKL01500	Lamivudine	0.852651	1.05294	0.870256
FKL01501	Umbelliferone	1.04871	1.11449	0.591015
FKL01502	Scopoletin	0.0924784	0.680344	0.00542215
FKL01503	Psoralen	0.784217	1.09471	0.479861
FKL01504	Chelidonic acid	0.680641	1.47719	0.778079
FKL01505	4H-Benzo[1,4]thiazin-3-one	0.588163	0.425353	0.146398
FKL01506	Propranolol	0.871147	1.61678	0.702169
FKL01507	Isoferulic acid	0.882244	0.285767	-0.0216886
FKL01508	Esculetin	0.157213	0.239604	0.241286
FKL01509	Chlomizol	1.0855	0.777454	1.25042
FKL01510	Inosine	0.248723	0.488068	0.61042
FKL01511	Pemirolast potassium	1.05352	0.985639	1.27731
FKL01512	Tetrahydronorharman	1.02687	0.554584	0.750252
FKL01513	Luminol	0.996669	0.280747	1.14555
FKL01514	Lutidinic acid	0.962914	1.1204	1.18857
FKL01515	Gentianine	1.0322	1.05734	1.0595
FKL01516	Bendazol	0.986009	1.31217	0.938487
FKL01517	Estradiol-3-methyl-ether	0.986009	1.18778	0.962689
FKL01518	Acefylline	0.920275	1.39683	1.17782
FKL01519	Quinizarin	0.113702	0.154627	0.161345
FKL01520	Norandrostenedione-19	0.907839	0.574452	1.17513
FKL01521	Thujaplicin-Beta	0.122585	0.201274	0.177479
FKL01523	Didanosine	0.781701	0.368859	0.545882
FKL01524	Mecarbinate	0.950477	1.12558	0.962689
FKL01525	Diaveridine	0.96469	1.55404	1.03529
FKL01526	Pidotimod	0.984233	1.37264	1.04336
FKL01527	Osthol	0.875861	1.33722	0.677647
FKL01528	Testosterone	0.0941594	0.140806	0.150588
FKL01529	Tryptanthrine	1.04464	0.426736	0.637311
FKL01530	Acipimox	1.0322	0.739445	0.98958
FKL01531	Honokiol	0.945148	1.25948	1.09445
FKL01532	Magnolol	0.135021	0.242738	0.161345
FKL01533	Mequitazine	0.961137	1.3018	0.984202
FKL01534	Zonisamide	1.03931	0.584818	0.914286
FKL01535	Pyrimidinyl piperazine	0.81901	0.919123	1.07025
FKL01536	Bupropion hydrochloride	0.0710637	0.133895	0.134454
FKL01537	Mafenide	0.721297	0.196955	0.613109
FKL01538	Apigenin	0.0710637	0.143397	0.139832
FKL01539	Befuraline	0.792361	0.900983	0.898151
FKL01540	Adapromin	0.0834999	0.130439	0.110252
FKL01541	Myricetin	0.920275	1.31303	1.00571
FKL01542	Brompheniramine Maleate	0.952254	0.77659	1.00571
FKL01543	Triprolidine Hydrochloride	0.815456	0.53126	0.865882
FKL01544	Acitretin	0.888297	0.793003	1.08101
FKL01545	Gemcitabine	1.05174	0.728215	0.798655
FKL01546	Pramipexole Dihydrochloride	0.367755	0.18918	0.180168
FKL01547	Salbutamol Sulphate	0.865201	0.812007	1.03261
FKL01548	Tramadol Hydrochloride	0.80835	0.602095	0.672269
FKL01549	D-Biotin	0.884744	1.37696	1.04067
FKL01550	Epinephrine Bitartrate	0.0213191	0.795594	0.812101
FKL01551	Evodiamine	0.925605	0.430191	0.957311
FKL01552	Granisetron Hydrochloride	0.73018	0.772271	1.03261
FKL01553	Oxymetholone	0.0355319	0.107116	0.0645378
FKL01554	Riluzole	0.095936	0.115754	0.252773
FKL01555	Tropisetron Hydrochloride	0.348212	0.510528	0.416807
FKL01557	Ciprofibrate	0.916722	0.71353	0.93042
FKL01558	Temozolomide	0.952254	1.33377	0.981513
FKL01559	Dorzolamide Hydrochloride	0.922052	0.849152	0.884706
FKL01560	Ifosfamide	0.868754	0.98132	1.0084
FKL01561	Levetiracetam	0.556074	0.751539	0.58084
FKL01562	Palonosetron Hydrochloride	0.0124362	0.130439	0.072605
FKL01563	Proxymetacaine Hydrochloride	0.80835	0.983047	0.742185
FKL01564	Voglibose	0.914946	0.961451	0.892773
FKL01565	Mitiglinide	0.772818	0.907029	0.876639
FKL01566	Epalrestat	0.952254	1.35536	0.908908
FKL01567	Zolmitriptan	1.02687	0.744628	0.98958
FKL01568	Abacavir	0.238064	0.326531	0.276975
FKL01569	Carbidopa	0.858095	1.02019	1.01916
FKL01570	Ipratropium Bromide	0.0817233	0.125256	0.164034
FKL01571	Sotalol Hydrochloride	0.664446	0.82842	0.637311
FKL01572	Valaciclovir Hydrochloride	0.682212	0.725624	0.742185
FKL01573	Clofarabine	0.728403	0.894936	0.787899
FKL01574	Cloperastine Hydrochloride	0.934488	1.41842	0.933109
FKL01575	Ibudilast	0.0604042	0.112299	0.0941176
FKL01576	Lenalidomide	0.543638	0.431055	0.376471
FKL01577	Z-L-tyrosine	0.232734	0.280747	0.252773
FKL01578	Procaterol Hydrochloride	0.211415	0.498434	0.551261
FKL01579	Nateglinide	0.0195425	0.114027	0.0645378
Estrogen drugs are underlined.
